# Supplementary material for: Three novel Pseudomonas phages isolated from composting provide insights into the evolution and diversity of tailed phages
Source: BMC Genomics. 2017 May 4;18:346. doi: 10.1186/s12864-017-3729-z (PMC5418858; doi:10.1186/s12864-017-3729-z)
Supplement: Supplementary file 1 — Assembly details and benchmarks for phages ZC01, ZC03 and ZC08 genomes. (XLSX 9 kb) [file 12864_2017_3729_MOESM1_ESM.xlsx]

## Sheet: Planilha1
	Genome size (bp)	Total number of paired-reads	PA14 contamination (paired-reads)	Paired-reads mapped to the genome*	Average genome coverage
Phage ZC01	57061	2589412	262443 (10%)	2129000 (82%)	12748
Phage ZC03	69844	2432007	15014 (0.6%)	2359286 (97%)	8757
Phage ZC08	70774	2679382	66050 (2.5%)	2537226 (95%)	8306
Table S1: Phage assembly details
* Paired-reads that aligned concordantly exactly 1 time to the assembled reference genome
