# Supplementary material for: Three novel Pseudomonas phages isolated from composting provide insights into the evolution and diversity of tailed phages
Source: BMC Genomics. 2017 May 4;18:346. doi: 10.1186/s12864-017-3729-z (PMC5418858; doi:10.1186/s12864-017-3729-z)
Supplement: Supplementary file 2 — tblastn search output from ZC01 Rz1 lipoprotein against the YuA-like cluster of genomes. (TXT 4 kb) [file 12864_2017_3729_MOESM2_ESM.txt]

Blast database info:  Date: Jan 18, 2017 11:12 AM    Version: 4    Longest sequence: 63,649 bp


TBLASTN 2.5.0+


Reference: Stephen F. Altschul, Thomas L. Madden, Alejandro A.
Schaffer, Jinghui Zhang, Zheng Zhang, Webb Miller, and David J.
Lipman (1997), "Gapped BLAST and PSI-BLAST: a new generation of
protein database search programs", Nucleic Acids Res. 25:3389-3402.


Database: /ca.virology/tmp/Siphoviridae-459980-162274
           14 sequences; 673,038 total letters


Query= 170649;170572;PSP-ZC01-077

Length=69
                                                                      Score     E
Sequences producing significant alignments:                          (Bits)  Value

  170572;Pseudomonas phage ZC01;1002971715;KU356689                   111     3e-32
  169700;Pseudomonas phage Ab18;713662851;LN610577                    108     4e-31
  170650;Pseudomonas phage PaMx11;971741768;NC_028770                 65.9    3e-16
  157489;Pseudomonas phage M6;89155211;NC_007809                      20.4    3.6  
  159751;Burkholderia phage BcepGomr;146329912;NC_009447              20.0    4.8  
  160049;Pseudomonas phage B3;56692568;NC_006548                      20.0    6.1  
  157411;Pseudomonas phage YuA;162135082;NC_010116                    19.6    7.5  


> 170572;Pseudomonas phage ZC01;1002971715;KU356689
Length=57061

 Score = 111 bits (277),  Expect = 3e-32, Method: Compositional matrix adjust.
 Identities = 69/69 (100%), Positives = 69/69 (100%), Gaps = 0/69 (0%)
 Frame = +1

Query  1      MKSTASRLTTAALLVSLVGCATQGGVQPPIVPPREKEvvpvtlqtppppGDFQMRLRSFF  60
              MKSTASRLTTAALLVSLVGCATQGGVQPPIVPPREKEVVPVTLQTPPPPGDFQMRLRSFF
Sbjct  56635  MKSTASRLTTAALLVSLVGCATQGGVQPPIVPPREKEVVPVTLQTPPPPGDFQMRLRSFF  56814

Query  61     LQKPDEPTK  69
              LQKPDEPTK
Sbjct  56815  LQKPDEPTK  56841


> 169700;Pseudomonas phage Ab18;713662851;LN610577
Length=56537

 Score = 108 bits (269),  Expect = 4e-31, Method: Compositional matrix adjust.
 Identities = 67/69 (97%), Positives = 67/69 (97%), Gaps = 0/69 (0%)
 Frame = +1

Query  1      MKSTASRLTTAALLVSLVGCATQGGVQPPIVPPREKEvvpvtlqtppppGDFQMRLRSFF  60
              MKSTASRLTT ALLVSL GCATQGGVQPPIVPPREKEVVPVTLQTPPPPGDFQMRLRSFF
Sbjct  56248  MKSTASRLTTVALLVSLAGCATQGGVQPPIVPPREKEVVPVTLQTPPPPGDFQMRLRSFF  56427

Query  61     LQKPDEPTK  69
              LQKPDEPTK
Sbjct  56428  LQKPDEPTK  56454


> 170650;Pseudomonas phage PaMx11;971741768;NC_028770
Length=59878

 Score = 65.9 bits (159),  Expect = 3e-16, Method: Compositional matrix adjust.
 Identities = 47/70 (67%), Positives = 50/70 (71%), Gaps = 1/70 (1%)
 Frame = +1

Query  1      MKSTASRLTTAALLVSLVGCATQGGVQPPIVPPREKEvvpvtlqtp-pppGDFQMRLRSF  59
              MKSTA RLT AA LVSLVGCATQG   PP+V P + + V        PP GDFQ RLRSF
Sbjct  27871  MKSTAWRLTIAASLVSLVGCATQGTAPPPVVLPPQPKPVVPVALQTPPPTGDFQTRLRSF  28050

Query  60     FLQKPDEPTK  69
              FLQKPDEPTK
Sbjct  28051  FLQKPDEPTK  28080


 Score = 21.6 bits (44),  Expect = 1.5, Method: Compositional matrix adjust.
 Identities = 9/26 (35%), Positives = 13/26 (50%), Gaps = 0/26 (0%)
 Frame = +3

Query  11     AALLVSLVGCATQGGVQPPIVPPREK  36
              AA ++   GC   G +   I  P+EK
Sbjct  32436  AAYVLKTKGCPNTGTIHQLIYTPKEK  32513


> 157489;Pseudomonas phage M6;89155211;NC_007809
Length=59446

 Score = 20.4 bits (41),  Expect = 3.6, Method: Composition-based stats.
 Identities = 9/16 (56%), Positives = 11/16 (69%), Gaps = 0/16 (0%)
 Frame = +3

Query  11     AALLVSLVGCATQGGV  26
              +A + SLVG  T GGV
Sbjct  11361  SASIASLVGTITDGGV  11408


> 159751;Burkholderia phage BcepGomr;146329912;NC_009447
Length=52414

 Score = 20.0 bits (40),  Expect = 4.8, Method: Compositional matrix adjust.
 Identities = 6/11 (55%), Positives = 8/11 (73%), Gaps = 0/11 (0%)
 Frame = -3

Query  20     CATQGGVQPPI  30
              C T GG+ PP+
Sbjct  20663  CGTSGGIVPPV  20631


> 160049;Pseudomonas phage B3;56692568;NC_006548
Length=38439

 Score = 20.0 bits (40),  Expect = 6.1, Method: Compositional matrix adjust.
 Identities = 8/18 (44%), Positives = 11/18 (61%), Gaps = 0/18 (0%)
 Frame = +3

Query  19     GCATQGGVQPPIVPPREK  36
              GCAT      P+ PP+E+
Sbjct  13293  GCATSTPPSAPVCPPQER  13346


> 157411;Pseudomonas phage YuA;162135082;NC_010116
Length=58663

 Score = 19.6 bits (39),  Expect = 7.5, Method: Composition-based stats.
 Identities = 8/13 (62%), Positives = 9/13 (69%), Gaps = 0/13 (0%)
 Frame = +1

Query  14     LVSLVGCATQGGV  26
              + SLVG  T GGV
Sbjct  41017  IASLVGAITDGGV  41055


Lambda      K        H        a         alpha
   0.318    0.133    0.386    0.792     4.96 

Gapped
Lambda      K        H        a         alpha    sigma
   0.267   0.0410    0.140     1.90     42.6     43.6 

Effective search space used: 5593250


  Database: /ca.virology/tmp/Siphoviridae-459980-162274
    Posted date:  Jan 18, 2017 11:12 AM
  Number of letters in database: 673,038
  Number of sequences in database:  14


Matrix: BLOSUM62
Gap Penalties: Existence: 11, Extension: 1
Neighboring words threshold: 13
Window for multiple hits: 40
