# Supplementary material for: Three novel Pseudomonas phages isolated from composting provide insights into the evolution and diversity of tailed phages
Source: BMC Genomics. 2017 May 4;18:346. doi: 10.1186/s12864-017-3729-z (PMC5418858; doi:10.1186/s12864-017-3729-z)
Supplement: Supplementary file 3 — Detailed information about ZC01 annotation. (XLSX 38 kb) [file 12864_2017_3729_MOESM3_ESM.xlsx]

## Sheet: ZC01 gene description
VOCs Gene name*	GenBank name	VOCs OG ID	VOCs Ortholog group name	ORF start	ORF stop	ORF strand	Molec. Weight	A+T%	Adenina+guanina	PI	AA size	Gene nucleotide size	Final annotation	Protein Function
PSP-ZC01-001	ZC01_001	18257	DNA helicase (PSP-YuA-002)	371	1945	+	58945.5	37.02	51.56	6.66	524	1575	Putative DNA Helicase	DNA metabolism and replication
PSP-ZC01-002	ZC01_002	18258	hypothetical protein (PSP-YuA-003)	1938	2300	+	13392.6	38.84	52.89	6.27	120	363	Hypothetical protein	Unknown function
PSP-ZC01-003	ZC01_003	18259	hypothetical protein (PSP-YuA-004)	2389	2940	+	20696.2	36.41	51.09	5.09	183	552	Hypothetical protein	Unknown function
PSP-ZC01-004	ZC01_004	18260	hypothetical protein (PSP-YuA-005)	3048	3887	+	30178.7	39.17	51.79	5.31	279	840	Hypothetical protein	Unknown function
PSP-ZC01-005	ZC01_005	18261	RecD-like DNA helicase (PSP-YuA-006)	3963	5150	+	44396.5	36.03	50.84	8.74	395	1188	Putative RecD-like DNA Helicase	DNA metabolism and replication
PSP-ZC01-006	ZC01_006	18987	Ribonucleotide reductase small subunit (PSP-ZC01-006)	5214	6275	+	40385.1	38.42	50	5.33	353	1062	Ribonucleotide reductase small subunit	DNA metabolism and replication
PSP-ZC01-007	ZC01_007	18953	Ribonucleoside-diphosphate reductase large subunit (PSP-ZC01-007)	6256	7962	+	63608.1	35.56	49.62	5.62	568	1707	Ribonucleoside diphosphate reductase large subunit	DNA metabolism and replication
PSP-ZC01-008	ZC01_008	18952	hypothetical protein (PSP-ZC01-008)	8213	8698	+	18103.8	42.39	51.23	9.4	161	486	Hypothetical protein	Unknown function
PSP-ZC01-009	ZC01_009	18265	hypothetical protein (PSP-YuA-010)	8751	9608	+	32571.2	37.3	50.7	5.84	285	858	Hypothetical protein	Unknown function
PSP-ZC01-010	ZC01_010	18986	Putative FAD-dependent oxidoreductase (PSP-ZC01-010)	9605	10468	+	30879.5	32.99	52.08	7.61	287	864	Putative FAD dependent oxidoreductase	Host metabolism and regulation
PSP-ZC01-011	ZC01_011	18985	N-acetyltransferase (PSP-ZC01-011)	10465	10890	+	15955.4	39.67	54.69	9.14	141	426	Acetyltransferase	Host metabolism and regulation
PSP-ZC01-012	ZC01_012	18268	hypothetical protein (PSP-YuA-013)	10894	11463	+	21162.5	37.72	51.75	8.31	189	570	Hypothetical protein	Unknown function
PSP-ZC01-013	ZC01_013	18269	hypothetical protein (PSP-YuA-014)	11463	12350	+	34459.2	37.84	53.27	6.41	295	888	Hypothetical protein	Unknown function
PSP-ZC01-014	ZC01_014	18272	Deoxyuridylate hydroxymethyltransferase (PSP-YuA-017)	12354	13400	+	39670.6	35.43	49.95	5.42	348	1047	Deoxyuridylate Hydroxymethyltransferase	DNA metabolism and replication
PSP-ZC01-015	ZC01_015	18273	hypothetical protein (PSP-YuA-018)	13413	14003	+	22045.9	33.33	52.12	5.39	196	591	Putative HD domain-containing protein	DNA metabolism and replication
PSP-ZC01-016	ZC01_016	18275	Bacteriophage conserved protein (PSP-YuA-020)	14005	14445	+	16738.2	38.1	54.2	8.75	146	441	Bacteriophage conserved protein	Unknown function
PSP-ZC01-017	ZC01_017	18984	hypothetical protein (PSP-ZC01-017)	14502	15056	+	20766.9	34.59	52.61	8.84	184	555	Hypothetical protein	Unknown function
PSP-ZC01-018	ZC01_018	18276	DNA Polymerase I (PSP-YuA-021)	15056	16996	+	71964.4	33.95	51.78	7.29	646	1941	DNA-polymerase I	DNA metabolism and replication
PSP-ZC01-019	ZC01_019	18278	Putative deoxycytidylate deaminase (PSP-YuA-023)	16993	17529	+	20008	35.75	52.33	7.58	178	537	deoxycytidylate deaminase	DNA metabolism and replication
PSP-ZC01-020	ZC01_020	18279	hypothetical protein (PSP-YuA-024)	17522	17947	+	16416.8	40.85	50	9.13	141	426	Hypothetical protein	Unknown function
PSP-ZC01-021	ZC01_021	18280	Transcriptional repressor (PSP-YuA-025)	17905	18246	+	13167.9	35.67	51.75	9.23	113	342	Putative transcriptional repressor	Host metabolism and regulation
PSP-ZC01-022	ZC01_022	18281	Phage and plasmid Primase (PSP-YuA-026)	18233	20608	+	90333.6	36.95	51.89	5.76	791	2376	Phage and plasmid primase	DNA metabolism and replication
PSP-ZC01-023	ZC01_023	18983	hypothetical protein (PSP-ZC01-023)	20608	20814	+	7743.14	37.2	51.21	9.68	68	207	Hypothetical protein	Unknown function
PSP-ZC01-024	ZC01_024	18982	hypothetical protein (PSP-ZC01-024)	20904	21353	+	16590.5	37.78	55.33	4.51	149	450	Hypothetical protein	Unknown function
PSP-ZC01-025	ZC01_025	18981	Nucleotide pyrophosphohydrolase (PSP-ZC01-025)	21403	22089	+	24998.4	34.79	49.2	4.98	228	687	Putative nucleotide pyrophosphohydrolase	DNA metabolism and replication
PSP-ZC01-026	ZC01_026	18951	hypothetical protein (PSP-ZC01-026)	22082	22462	+	14241.3	35.43	53.02	7.91	126	381	Hypothetical protein	Unknown function
PSP-ZC01-027	ZC01_027	18980	hypothetical protein (PSP-ZC01-027)	22473	22865	+	13927.7	32.32	51.15	5.59	130	393	Hypothetical protein	Unknown function
PSP-ZC01-028	ZC01_028	18979	hypothetical protein (PSP-ZC01-028)	22858	23427	+	21271.3	32.81	52.98	4.66	189	570	Hypothetical protein	Unknown function
PSP-ZC01-029	ZC01_029	18978	hypothetical protein (PSP-ZC01-029)	23463	23708	+	9342.7	38.62	53.25	6.82	81	246	Hypothetical protein	Unknown function
PSP-ZC01-030	ZC01_030	18977	hypothetical protein (PSP-ZC01-030)	23808	24101	+	10644.1	36.39	50.68	6.23	97	294	Hypothetical protein	Unknown function
PSP-ZC01-031	ZC01_031	18950	hypothetical protein (PSP-ZC01-031)	24152	24769	+	22290.8	39.32	53.07	5.44	205	618	Hypothetical protein	Unknown function
PSP-ZC01-032	ZC01_032	18976	Putative DNA ligase (PSP-ZC01-032)	24856	25761	+	34214.9	33.66	49.01	6.12	301	906	Putative DNA ligase	DNA metabolism and replication
PSP-ZC01-033	ZC01_033	18283	hypothetical protein (PSP-YuA-028)	25838	26056	+	7891.2	36.99	46.58	6.24	72	219	Hypothetical protein	Unknown function
PSP-ZC01-034	ZC01_034	18975	Putative HATPase (PSP-ZC01-034)	26084	27175	+	40821.7	34.98	49.08	5.64	363	1092	Putative HATPase	Host membrane or cell wall interaction
PSP-ZC01-035	ZC01_035	18974	Putative aspartyl protease (PSP-ZC01-035)	27304	27552	+	9878.18	37.75	53.41	5.77	82	249	Putative aspartyl protease	Host membrane or cell wall interaction
PSP-ZC01-036	ZC01_036	18294	hypothetical protein (PSP-YuA-039)	27549	27977	+	16540.1	37.76	51.75	5.63	142	429	Hypothetical protein	Unknown function
PSP-ZC01-037	ZC01_037	18973	Putative nucleotide triphosphate hydrolase (PSP-ZC01-037)	27997	28548	+	20572.1	31.7	47.83	5.05	183	552	Putative nucleotide triphosphate hydrolase	DNA metabolism and replication
PSP-ZC01-038	ZC01_038	18972	hypothetical protein (PSP-ZC01-038)	28545	28802	+	9846.86	34.5	49.61	10.34	85	258	Hypothetical protein	Unknown function
PSP-ZC01-039	ZC01_039	18971	hypothetical protein (PSP-ZC01-039)	28790	29032	+	8823.44	36.63	53.09	4.12	80	243	Hypothetical protein	Unknown function
PSP-ZC01-040	ZC01_040	18970	hypothetical protein (PSP-ZC01-040)	28986	29210	+	8016.05	38.67	48	9.59	74	225	Hypothetical protein	Unknown function
PSP-ZC01-041	ZC01_041	18969	Putative exodeoxyribonuclease (PSP-ZC01-041)	29203	29892	+	25720.5	34.06	49.71	6.26	229	690	Putative exodeoxyribonuclease	DNA metabolism and replication
PSP-ZC01-042	ZC01_042	18968	hypothetical protein (PSP-ZC01-042)	29889	30284	+	15071.6	32.83	50.76	7.07	131	396	Hypothetical protein	Unknown function
PSP-ZC01-043	ZC01_043	18304	hypothetical protein (PSP-YuA-049)	30281	30550	+	10311.6	33.33	52.22	4.66	89	270	Hypothetical protein	Unknown function
PSP-ZC01-044	ZC01_044	18277	Nrda-like protein (PSP-YuA-022)	30537	30815	+	10590.2	35.13	55.56	9.93	92	279	Putative NrdA like protein	Host metabolism and regulation
PSP-ZC01-045	ZC01_045	18305	Terminase small subunit (PSP-YuA-050)	31750	32265	+	19549.8	35.66	54.07	7.89	171	516	Terminase small subunit	DNA metabolism and replication
PSP-ZC01-046	ZC01_046	18306	Terminase large subunit (PSP-YuA-051)	32262	33752	+	56879	34.14	50.5	8.14	496	1491	Terminase large subunit	DNA metabolism and replication
PSP-ZC01-047	ZC01_047	18307	Portal structural protein (PSP-YuA-052)	33808	35298	+	55619.1	33.8	52.45	4.79	496	1491	Portal protein	Structural protein
PSP-ZC01-048	ZC01_048	18309	Head morphogenesis protein (PSP-YuA-054)	35298	36545	+	46304.1	32.85	50.4	9.55	415	1248	Head morphogenesis protein	Structural protein
PSP-ZC01-049	ZC01_049	18967	hypothetical protein (PSP-ZC01-049)	36591	37292	+	25631	34.05	52.14	9.32	233	702	Putative PhoH-like protein	Host metabolism and regulation
PSP-ZC01-050	ZC01_050	18966	hypothetical protein (PSP-ZC01-050)	37308	37517	+	7586.72	33.81	57.14	7.82	69	210	Hypothetical protein	Unknown function
PSP-ZC01-051	ZC01_051	18965	hypothetical protein (PSP-ZC01-051)	37597	37872	+	9976.3	37.68	49.28	3.85	91	276	Hypothetical protein	Unknown function
PSP-ZC01-052	ZC01_052	18302	hypothetical protein (PSP-YuA-047)	38002	38229	+	8562.32	37.72	52.19	4.05	75	228	Hypothetical protein	Unknown function
PSP-ZC01-053	ZC01_053	18964	hypothetical protein (PSP-ZC01-053)	38282	38449	+	6518.23	30.36	47.02	6.7	55	168	Hypothetical protein	Unknown function
PSP-ZC01-054	ZC01_054	18310	structural phage protein (PSP-YuA-055)	38559	39347	+	28315.1	36.76	54.12	5.57	262	789	Structural protein	Structural protein
PSP-ZC01-055	ZC01_055	18311	major structural phage protein (PSP-YuA-056)	39488	40408	+	32102	38.98	50.16	4.41	306	921	Major head protein	Structural protein
PSP-ZC01-056	ZC01_056	18313	hypothetical protein (PSP-YuA-058)	40546	40989	+	16310.9	36.49	51.35	4.76	147	444	Hypothetical protein	Unknown function
PSP-ZC01-057	ZC01_057	18963	hypothetical protein (PSP-ZC01-057)	40993	41223	+	7990.05	34.2	53.68	11	76	231	Structural protein	Structural protein
PSP-ZC01-058	ZC01_058	18318	structural phage protein (PSP-YuA-063)	41229	41759	+	18696.1	34.46	48.4	6.74	176	531	Structural protein	Structural protein
PSP-ZC01-059	ZC01_059	18962	hypothetical protein (PSP-ZC01-059)	41761	42150	+	13799.7	34.36	50.26	4.52	129	390	Structural protein	Structural protein
PSP-ZC01-060	ZC01_060	18323	Virion structural protein(PSP-YuA-068)	42152	42550	+	15315.4	37.84	52.88	9.9	132	399	Putative tail component	Structural protein
PSP-ZC01-061	ZC01_061	18961	Tail terminator protein (PSP-ZC01-061)	42547	42957	+	14974.9	38.93	48.66	5.12	136	411	Tail terminator protein	Structural protein
PSP-ZC01-062	ZC01_062	18960	Major tail protein (PSP-ZC01-062)	42969	43907	+	33527.7	36.32	47.18	4.81	312	939	Major tail protein	Structural protein
PSP-ZC01-063	ZC01_063	18959	hypothetical protein (PSP-ZC01-063)	43907	44350	+	16600	38.06	50.9	5.32	147	444	Hypothetical protein	Unknown function
PSP-ZC01-064	ZC01_064	18958	hypothetical protein (PSP-ZC01-064)	44356	44655	+	11700.5	42	55	9.52	99	300	Hypothetical protein	Unknown function
PSP-ZC01-065	ZC01_065	18957	tail tape measure protein (PSP-ZC01-065)	44621	47101	+	89909.8	35.51	53.04	4.74	826	2481	Tail tape measure protein	Structural protein
PSP-ZC01-066	ZC01_066	18325	Tail fiber protein (PSP-YuA-070)	47111	48625	+	55275.6	38.88	48.91	6.46	504	1515	Tail fiber structural protein	Structural protein
PSP-ZC01-067	ZC01_067	18326	structural phage protein (PSP-YuA-071)	48639	49640	+	36020.9	38.82	48.7	6.1	333	1002	Structural protein	Structural protein
PSP-ZC01-068	ZC01_068	18327	Tail assembly protein (PSP-YuA-072)	49642	51318	+	62628.7	37.51	48.06	5.4	558	1677	Tail assembly structural protein	Structural protein
PSP-ZC01-069	ZC01_069	18328	Putative tail assembly protein (PSP-YuA-073)	51315	52124	+	29548.7	38.77	51.48	8.2	269	810	Putative tail assembly protein	Structural protein
PSP-ZC01-070	ZC01_070	18329	Tail structural protein (PSP-YuA-074)	52137	52370	+	8487.1	37.18	52.56	10.11	77	234	Tail structural protein	Structural protein
PSP-ZC01-071	ZC01_071	18330	Conserved tail assembly protein (PSP-YuA-075)	52367	52576	+	7810.81	38.57	54.29	5.49	69	210	Putative tail assembly protein	Structural protein
PSP-ZC01-072	ZC01_072	18331	Putative tail protein (PSP-YuA-076)	52560	54734	+	77882.8	36.83	50.16	5.2	724	2175	Putative tail protein	Structural protein
PSP-ZC01-073	ZC01_073	18332	structural phage protein (PSP-YuA-077)	54734	55090	+	12448.9	35.01	49.86	5.15	118	357	Putative structural protein	Structural protein
PSP-ZC01-074	ZC01_074	18956	Putative membrane protein (PSP-ZC01-074)	55157	55633	+	17774.2	40.46	53.25	4.98	158	477	Putative membrane protein	Host membrane or cell wall interaction
PSP-ZC01-075	ZC01_075	18417	Putative endolysin (PSP-73-003)	55630	56136	+	18860.8	33.33	51.28	9.48	168	507	Putative endolysin	Host membrane or cell wall interaction
PSP-ZC01-076	ZC01_076	18955	Putative holin (PSP-ZC01-076)	56186	56398	+	8068.58	38.97	51.17	7.87	70	213	Putative Holin	Host membrane or cell wall interaction
PSP-ZC01-077**	ZC01_077	18954	Putative Rz1 lipoprotein (PSP-ZC01-077)	56635	56844	+	7456.78	35.24	50.95	9.18	69	210	Putative lipoprotein RZ1 precursor	Host membrane or cell wall interaction
PSP-ZC01-078**	ZC01_078	22052	Rz larger lipoprotein (PSP-Ab18-076)	56373	56919	+	19819.8	35.47	55.39	4.97	179	547	Putative Rz lipoprotein	Host membrane or cell wall interaction
Table S2: Additonal information about anotation in phage ZC01 genome
*All data related to ZC01 genes and VOCs ortholog groups are publicly available through the VOCs Java tool in the Viral Bioinformatics Resource Center (http://virology.uvic.ca).
**This family Rz and the Rz1 protein (pfam06085) represent a unique example of two genes located in different reading frames in the same nucleotide sequence, which encode different proteins that are both required in the same physiological pathway.

## Sheet: ZC01 CDD hits
#Batch CD-search tool	NIH/NLM/NCBI
#cdsid	QM3-qcdsearch-3F381A8A62F7B841-359C596A3663663F
#datatype	hitsConcise Results
#status	0
#Start time	2016-11-02T12:32:06	Run time	0:00:01:12
#status	success
Query	Hit type	PSSM-ID	From	To	E-Value	Bitscore	Accession	Short name	Incomplete	Superfamily	Definition
Q#1 - >PSP-ZC01-001	specific	278689	373	479	7.20897e-16	72.2633	pfam00271	Helicase_C	-	cl21455	Helicase conserved C-terminal domain; The Prosite family is restricted to DEAD/H helicases, whereas this domain family is found in a wide variety of helicases and helicase related proteins. It may be that this is not an autonomously folding unit, but an integral part of the helicase.
Q#1 - >PSP-ZC01-001	specific	279074	287	322	0.00048074	37.1787	pfam00684	DnaJ_CXXCXGXG	N	cl21539	DnaJ central domain; The central cysteine-rich (CR) domain of DnaJ proteins contains four repeats of the motif CXXCXGXG where X is any amino acid. The isolated cysteine rich domain folds in zinc dependent fashion. Each set of two repeats binds one unit of zinc. Although this domain has been implicated in substrate binding, no evidence of specific interaction between the isolated DNAJ cysteine ric…
Q#1 - >PSP-ZC01-001	multi-dom	223627	34	524	4.73703e-30	123.692	COG0553	HepA	N	-	Superfamily II DNA or RNA helicase, SNF2 family [Transcription, Replication, recombination and repair]; Superfamily II DNA/RNA helicases, SNF2 family [Transcription / DNA replication, recombination, and repair].
Q#5 - >PSP-ZC01-005	superfamily	304359	2	234	1.07823e-15	73.76	cl21455	P-loop_NTPase superfamily	-	-	P-loop containing Nucleoside Triphosphate Hydrolases; Members of the P-loop NTPase domain superfamily are characterized by a conserved nucleotide phosphate-binding motif, also referred to as the Walker A motif (GxxxxGK[S/T], where x is any residue), and the Walker B motif (hhhh[D/E], where h is a hydrophobic residue). The Walker A and B motifs bind the beta-gamma phosphate moiety of the bound nuc…
Q#5 - >PSP-ZC01-005	specific	290272	347	393	4.00339e-15	67.5703	pfam13538	UvrD_C_2	-	cl22977	UvrD-like helicase C-terminal domain; This domain is found at the C-terminus of a wide variety of helicase enzymes. This domain has a AAA-like structural fold.
Q#6 - >PSP-ZC01-006	superfamily	294190	31	304	1.71858e-27	108.096	cl00264	Ferritin_like superfamily	-	-	Ferritin-like superfamily of diiron-containing four-helix-bundle proteins; Ferritin-like, diiron-carboxylate proteins participate in a range of functions including iron regulation, mono-oxygenation, and reactive radical production. These proteins are characterized by the fact that they catalyze dioxygen-dependent oxidation-hydroxylation reactions within diiron centers; one exception is manganese …
Q#7 - >PSP-ZC01-007	superfamily	299130	61	528	6.68981e-95	296.377	cl09939	RNR_PFL superfamily	-	-	Ribonucleotide reductase and Pyruvate formate lyase; Ribonucleotide reductase (RNR) and pyruvate formate lyase (PFL) are believed to have diverged from a common ancestor. They have a structurally similar ten-stranded alpha-beta barrel domain that hosts the active site, and are radical enzymes. RNRs are found in all organisms and provide the only mechanism by which nucleotides are converted to deo…
Q#7 - >PSP-ZC01-007	multi-dom	188230	26	568	1.7744e-157	460.155	TIGR02510	NrdE-prime	-	-	ribonucleoside-diphosphate reductase, alpha chain; This model represents a small clade of ribonucleoside-diphosphate reductase, alpha chains which are sufficiently divergent from the usual Class I RNR alpha chains (NrdE or NrdA, TIGR02506) as to warrant their own model. The genes from Thermus thermophilus, Dichelobacter and Salinibacter are adjacent to the usual RNR beta chain. [Purines, pyrimidi…
Q#8 - >PSP-ZC01-008	superfamily	288819	96	128	6.27801e-07	43.4347	cl13435	DUF3489 superfamily	C	-	Protein of unknown function (DUF3489); This family of proteins is functionally uncharacterized. This protein is found in bacteria. Proteins in this family are typically between 84 to 211 amino acids in length. This protein has a single completely conserved residue W that may be functionally important.
Q#10 - >PSP-ZC01-010	superfamily	304358	1	32	4.08516e-05	43.3483	cl21454	NADB_Rossmann superfamily	C	-	Rossmann-fold NAD(P)(+)-binding proteins; A large family of proteins that share a Rossmann-fold NAD(P)H/NAD(P)(+) binding (NADB) domain. The NADB domain is found in numerous dehydrogenases of metabolic pathways such as glycolysis, and many other redox enzymes. NAD binding involves numerous hydrogen-bonds and van der Waals contacts, in particular H-bonding of residues in a turn between the first s…
Q#10 - >PSP-ZC01-010	multi-dom	279590	4	282	9.65168e-09	53.9375	pfam01266	DAO	-	-	FAD dependent oxidoreductase; This family includes various FAD dependent oxidoreductases: Glycerol-3-phosphate dehydrogenase EC:1.1.99.5, Sarcosine oxidase beta subunit EC:1.5.3.1, D-alanine oxidase EC:1.4.99.1, D-aspartate oxidase EC:1.4.3.1.
Q#11 - >PSP-ZC01-011	superfamily	302625	77	134	5.5327e-17	71.1868	cl17182	NAT_SF superfamily	N	-	N-Acyltransferase superfamily: Various enyzmes that characteristicly catalyze the transfer of an acyl group to a substrate; NAT (N-Acyltransferase) is a large superfamily of enzymes that mostly catalyze the transfer of an acyl group to a substrate and are implicated in a variety of functions, from bacterial antibiotic resistance to circadian rhythms in mammals. Members include GCN5-related N-Acet…
Q#11 - >PSP-ZC01-011	specific	173926	48	101	6.05719e-07	42.6481	cd04301	NAT_SF	-	cl17182	N-Acyltransferase superfamily: Various enzymes that characteristically catalyze the transfer of an acyl group to a substrate; NAT (N-Acyltransferase) is a large superfamily of enzymes that mostly catalyze the transfer of an acyl group to a substrate and are implicated in a variety of functions, ranging from bacterial antibiotic resistance to circadian rhythms in mammals. Members include GCN5-rela…
Q#11 - >PSP-ZC01-011	multi-dom	290257	5	128	1.336e-07	46.5201	pfam13523	Acetyltransf_8	-	-	Acetyltransferase (GNAT) domain; This domain catalyzes N-acetyltransferase reactions.
Q#12 - >PSP-ZC01-012	superfamily	302627	5	142	0.000271915	38.6016	cl17190	NK superfamily	C	-	Nucleoside/nucleotide kinase (NK) is a protein superfamily consisting of multiple families of enzymes that share structural similarity and are functionally related to the catalysis of the reversible phosphate group transfer from nucleoside triphosphates to nucleosides/nucleotides, nucleoside monophosphates, or sugars. Members of this family play a wide variety of essential roles in nucleotide met…
Q#14 - >PSP-ZC01-014	superfamily	302760	22	216	1.20271e-37	132.785	cl19097	TS_Pyrimidine_HMase superfamily	-	-	Thymidylate synthase and pyrimidine hydroxymethylase: Thymidylate synthase (TS) and deoxycytidylate hydroxymethylase (dCMP-HMase) are homologs that catalyze analogous alkylation of C5 of pyrimidine nucleotides. Both enzymes are involved in the biosynthesis of DNA precursors and are active as homodimers. However, they exhibit distinct pyrimidine base specificities and differ in the details of thei…
Q#15 - >PSP-ZC01-015	superfamily	304369	21	186	1.4789e-09	53.9235	cl21469	HDc superfamily	-	-	Metal dependent phosphohydrolases with conserved 'HD' motif
Q#16 - >PSP-ZC01-016	superfamily	288588	30	76	0.00858734	31.8583	cl13237	DUF3310 superfamily	N	-	Protein of unknwon function (DUF3310); This is a family of conserved bacteriophage proteins of unknown function.
Q#18 - >PSP-ZC01-018	specific	278879	288	638	4.03744e-49	173.371	pfam00476	DNA_pol_A	-	cl02626	DNA polymerase family A; DNA polymerase family A.
Q#18 - >PSP-ZC01-018	superfamily	299142	27	228	1.39645e-17	79.8716	cl10012	DnaQ_like_exo superfamily	-	-	DnaQ-like (or DEDD) 3'-5' exonuclease domain superfamily; The DnaQ-like exonuclease superfamily is a structurally conserved group of 3'-5' exonucleases, which catalyze the excision of nucleoside monophosphates at the DNA or RNA termini in the 3'-5' direction. It is also called the DEDD superfamily, after the four invariant acidic residues present in the catalytic site of its members. The superfam…
Q#18 - >PSP-ZC01-018	multi-dom	223820	17	643	6.85853e-63	217.516	COG0749	PolA	-	-	DNA polymerase I - 3'-5' exonuclease and polymerase domains [Replication, recombination and repair]; DNA polymerase I - 3'-5' exonuclease and polymerase domains [DNA replication, recombination, and repair].
Q#19 - >PSP-ZC01-019	specific	238613	41	152	1.28315e-38	127.391	cd01286	deoxycytidylate_deaminase	-	cl00269	Deoxycytidylate deaminase domain. Deoxycytidylate deaminase catalyzes the deamination of dCMP to dUMP, providing the nucleotide substrate for thymidylate synthase. The enzyme binds Zn++, which is required for catalytic activity. The activity of the enzyme is allosterically regulated by the ratio of dCTP to dTTP not only in eukaryotic cells but also in T-even phage-infected Escherichia coli, with …
Q#21 - >PSP-ZC01-021	specific	238045	10	52	6.06841e-05	36.7622	cd00093	HTH_XRE	C	cl22854	Helix-turn-helix XRE-family like proteins. Prokaryotic DNA binding proteins belonging to the xenobiotic response element family of transcriptional regulators.
Q#22 - >PSP-ZC01-022	superfamily	305150	428	597	7.93717e-06	47.3331	cl23993	VirE superfamily	C	-	Virulence-associated protein E; This family contains several bacterial virulence-associated protein E like proteins. These proteins contain a P-loop motif.
Q#24 - >PSP-ZC01-024	multi-dom	274480	74	138	0.00564081	34.5276	TIGR03211	catechol_2_3	C	-	catechol 2,3 dioxygenase; Members of this family all are enzymes active as catechol 2,3 dioxygenase (1.13.11.2), although some members have highly significant activity on catechol derivatives such as 3-methylcatechol, 3-chlorocatechol, and 4-chlorocatechol (see Mars, et al.). This enzyme is also called metapyrocatechase, as it performs a meta-cleavage (an extradiol ring cleavage), in contrast to …
Q#25 - >PSP-ZC01-025	specific	212137	15	84	2.36963e-11	56.8994	cd11530	NTP-PPase_DR2231_like	C	cl16941	Nucleoside Triphosphate Pyrophosphohydrolase (EC 3.6.1.8) MazG-like domain found in Deinococcus radiodurans DR2231 protein and its bacterial homologs; This family includes a MazG-like NTP-PPase from Deinococcus radiodurans (DR2231), a putative NTP-PPase YP_001813558.1 from Exiguobacterium sibiricum and their bacterial homologs. DR2231 shows significant structural resemblance to MazG proteins, but…
Q#25 - >PSP-ZC01-025	superfamily	302582	177	211	8.37781e-07	45.0156	cl16941	NTP-PPase superfamily	N	-	Nucleoside Triphosphate Pyrophosphohydrolase (EC 3.6.1.8) MazG-like domain superfamily; This superfamily contains enzymes that hydrolyze the alpha-beta phosphodiester bond of all canonical NTPs into monophosphate derivatives and pyrophosphate (PPi). Divalent ions, such as Mg2+ ion(s), are essential to activate a proposed water nucleophile and stabilize the charged intermediates to facilitate cata…
Q#31 - >PSP-ZC01-031	superfamily	288819	143	189	4.18602e-05	38.8123	cl13435	DUF3489 superfamily	C	-	Protein of unknown function (DUF3489); This family of proteins is functionally uncharacterized. This protein is found in bacteria. Proteins in this family are typically between 84 to 211 amino acids in length. This protein has a single completely conserved residue W that may be functionally important.
Q#32 - >PSP-ZC01-032	superfamily	299865	7	192	4.961e-21	86.4659	cl12015	Adenylation_DNA_ligase_like superfamily	-	-	Adenylation domain of proteins similar to ATP-dependent polynucleotide ligases; ATP-dependent polynucleotide ligases catalyze the phosphodiester bond formation of nicked nucleic acid substrates using ATP as a cofactor in a three step reaction mechanism. This family includes ATP-dependent DNA and RNA ligases. DNA ligases play a vital role in the diverse processes of DNA replication, recombination …
Q#32 - >PSP-ZC01-032	specific	153443	194	296	7.5493e-17	72.5512	cd08041	OBF_kDNA_ligase_like	-	cl08424	The Oligonucleotide/oligosaccharide binding (OB)-fold domain of kDNA ligase-like ATP-dependent DNA ligases is a DNA-binding module that is part of the catalytic core unit; ATP-dependent polynucleotide ligases catalyze phosphodiester bond formation using nicked nucleic acid substrates with the high energy nucleotide of ATP as a cofactor in a three step reaction mechanism. DNA ligases play a vital …
Q#41 - >PSP-ZC01-041	specific	176648	9	161	3.71545e-25	95.4452	cd06127	DEDDh	-	cl10012	DEDDh 3'-5' exonuclease domain family; DEDDh exonucleases, part of the DnaQ-like (or DEDD) exonuclease superfamily, catalyze the excision of nucleoside monophosphates at the DNA or RNA termini in the 3'-5' direction. These proteins contain four invariant acidic residues in three conserved sequence motifs termed ExoI, ExoII and ExoIII. DEDDh exonucleases are classified as such because of the prese…
Q#41 - >PSP-ZC01-041	superfamily	294845	189	209	1.51434e-05	40.5051	cl01411	QSregVF_b superfamily	C	-	Putative quorum-sensing-regulated virulence factor; QSregVF_b is a family of short Pseudomonas proteins that are potential virulence factors. The structure of UniProtKB:Q9HY15 a secreted protein has been solved and deposited as PDB:3npd, from pfam13652. It is predicted that these two adjacent proteins form a single transcriptional unit based on the prediction that together they interact with thei…
Q#41 - >PSP-ZC01-041	multi-dom	181186	9	226	3.01619e-18	78.6071	PRK07983	PRK07983	-	-	exodeoxyribonuclease X; Provisional
Q#44 - >PSP-ZC01-044	specific	290916	9	87	2.14779e-29	98.878	pfam14216	DUF4326	-	cl16717	Domain of unknown function (DUF4326); This family of proteins is functionally uncharacterized. This family of proteins is found in bacteria, archaea, eukaryotes and viruses. Proteins in this family are typically between 100 and 162 amino acids in length. There are two completely conserved residues (P and C) that may be functionally important.
Q#46 - >PSP-ZC01-046	multi-dom	281257	49	423	1.10382e-07	52.3825	pfam03237	Terminase_6	-	-	Terminase-like family; This family represents a group of terminase proteins.
Q#47 - >PSP-ZC01-047	specific	290004	258	395	1.4409e-45	154.36	pfam13264	DUF4055	-	cl16196	Domain of unknown function (DUF4055); This presumed domain is functionally uncharacterized. This domain family is found in bacteria and viruses, and is approximately 140 amino acids in length.
Q#48 - >PSP-ZC01-048	superfamily	299158	156	283	1.93605e-12	62.015	cl10072	Phage_Mu_F superfamily	-	-	Phage Mu protein F like protein; Members of this family are found in double-stranded DNA bacteriophages, and in some bacteria. A member of this family is required for viral head morphogenesis in bacteriophage SPP1. This family is possibly a minor head protein. This family may be related to the family TT_ORF1 (pfam02956).
Q#49 - >PSP-ZC01-049	specific	280686	26	226	4.89001e-92	267.804	pfam02562	PhoH	-	cl21455	PhoH-like protein; PhoH is a cytoplasmic protein and predicted ATPase that is induced by phosphate starvation.
Q#51 - >PSP-ZC01-051	multi-dom	273365	29	88	0.00533205	32.745	TIGR00962	atpA	NC	-	proton translocating ATP synthase, F1 alpha subunit; The sequences of ATP synthase F1 alpha and beta subunits are related and both contain a nucleotide-binding site for ATP and ADP. They have a common amino terminal domain but vary at the C-terminus. The beta chain has catalytic activity, while the alpha chain is a regulatory subunit. The alpha-subunit contains a highly conserved adenine-specific…
Q#55 - >PSP-ZC01-055	superfamily	282868	12	229	0.00706948	36.1737	cl24174	Phage_capsid superfamily	C	-	Phage capsid family; Family of bacteriophage hypothetical proteins and capsid proteins.
Q#60 - >PSP-ZC01-060	specific	282707	3	99	0.00198435	33.8219	pfam04883	HK97-gp10_like	-	cl12124	Bacteriophage HK97-gp10, putative tail-component; This family of proteins is found in the caudovirales. It may be a tail component.
Q#61 - >PSP-ZC01-061	superfamily	290287	20	130	4.42139e-19	75.794	cl16303	DUF4128 superfamily	-	-	Bacteriophage related domain of unknown function; The three-dimesnional structure of NP_888769.1 (PDB:2L25) reveals a tail terminator protein gpU fold, which suggests that the protein could have a bacteriophage origin.
Q#65 - >PSP-ZC01-065	multi-dom	226450	13	319	1.05253e-09	60.6649	COG3941	HI1514	C	-	Phage tail tape-measure protein, controls tail length [Mobilome: prophages, transposons]; Mu-like prophage protein [General function prediction only].
Q#69 - >PSP-ZC01-069	specific	286445	188	261	6.12752e-24	90.694	pfam09356	Phage_BR0599	-	cl10710	Phage conserved hypothetical protein BR0599; This entry describes a family of proteins found almost exclusively in phage or in prophage regions of bacterial genomes, including the phage-like Rhodobacter capsulatus gene transfer agent, which packages DNA. An apparent exception is Wolbachia pipientis wMel, a bacterial endosymbiont of the fruit fly, which has several candidate phage-related genes ph…
Q#69 - >PSP-ZC01-069	multi-dom	274038	18	268	2.98371e-15	71.4132	TIGR02218	phg_TIGR02218	-	-	phage conserved hypothetical protein BR0599; This model describes a family of proteins found almost exclusively in phage or in prophage regions of bacterial genomes, including the phage-like Rhodobacter capsulatus gene transfer agent, which packages DNA. An apparent exception is Wolbachia pipientis wMel, a bacterial endosymbiont of the fruit fly, which has several candidate phage-related genes ph…
Q#72 - >PSP-ZC01-072	superfamily	290283	201	364	1.00432e-10	59.6408	cl16300	Phage-tail_3 superfamily	-	-	Putative phage tail protein; This putative domain is found in the large gene transfer agent protein. These produce defective phage like particles. This domain is similar to other phage-tail protein families.
Q#73 - >PSP-ZC01-073	specific	287897	39	112	8.79621e-30	101.14	pfam10983	DUF2793	-	cl12557	Protein of unknown function (DUF2793); This is a bacterial family of proteins with unknown function.
Q#75 - >PSP-ZC01-075	specific	131643	5	136	9.98826e-47	147.604	TIGR02594	TIGR02594	-	cl21534	TIGR02594 family protein; Members of this protein family known so far are restricted to the bacteria, and for the most to the proteobacteria. The function is unknown.
Q#78 - >PSP-ZC01-078	superfamily	304589	43	157	3.36978e-08	48.5749	cl22701	Phage_lysis superfamily	-	-	Bacteriophage Rz lysis protein; This protein is involved in host lysis. This family is not considered to be a peptidase according to the MEROPs database. This family Rz and the Rz1 protein (pfam06085) represent a unique example of two genes located in different reading frames in the same nucleotide sequence, which encode different proteins that are both required in the same physiological pathway.
