# Supplementary material for: Three novel Pseudomonas phages isolated from composting provide insights into the evolution and diversity of tailed phages
Source: BMC Genomics. 2017 May 4;18:346. doi: 10.1186/s12864-017-3729-z (PMC5418858; doi:10.1186/s12864-017-3729-z)
Supplement: Supplementary file 4 — Detailed information about ZC03 and ZC08 annotation. (XLSX 45 kb) [file 12864_2017_3729_MOESM4_ESM.xlsx]

## Sheet: ZC03 gene description
VOCs gene name	GenBank name	VOCs OG ID	VOCs Ortholog Group name	ORF start	ORF stop	ORF strand	Molec. Weight	A+T%	Adenina+guanina	PI	AA size	Comparison	Gene nucleotide size	Final annotation	Protein Function
PSP-ZC03-001	ZC03_001	18893	hypothetical protein (PSP-ZC03-001)	48	2102	+	78406.4	59.61	50.75	5.25	684	PSP-ZC08-001	2055	Hypothetical protein	Unknown Function
PSP-ZC03-002	ZC03_002	18894	hypothetical protein (PSP-ZC03-002)	2107	3102	+	36266.5	59.94	49.6	5.94	331	No Gene Found	996	Hypothetical protein	Unknown Function
PSP-ZC03-003	ZC03_003	18895	hypothetical protein (PSP-ZC03-003)	3099	4619	+	55153.1	56.41	51.68	4.7	506	PSP-ZC08-003	1521	Putative baseplate wedge initiator	Structural protein
PSP-ZC03-004	ZC03_004	18896	hypothetical protein (PSP-ZC03-004)	4739	5614	+	32337.6	56.28	48.97	4.03	291	PSP-ZC08-004	876	Hypothetical protein	Unknown Function
PSP-ZC03-005	ZC03_005	18897	hypothetical protein (PSP-ZC03-005)	5678	6640	+	35731.7	56.8	51.92	5.81	320	PSP-ZC08-005	963	Putative tail fiber protein	Structural protein
PSP-ZC03-006	ZC03_006	18898	hypothetical protein (PSP-ZC03-006)	6637	7287	+	25567.2	60.22	52.07	4.73	216	PSP-ZC08-006	651	Tail fiber protein	Structural protein
PSP-ZC03-007	ZC03_007	18899	hypothetical protein (PSP-ZC03-007)	7303	7587	+	10664.3	59.3	52.63	5.16	94	PSP-ZC08-007	285	Hypothetical protein	Unknown Function
PSP-ZC03-008	ZC03_008	18900	hypothetical protein (PSP-ZC03-008)	7571	7810	+	9222.47	57.92	57.5	7.81	79	PSP-ZC08-008	240	Hypothetical protein	Unknown Function
PSP-ZC03-009	ZC03_009	18499	Putative exonuclease (EBP-N4-042)	7785	8756	+	37245.7	55.76	52.47	5.4	323	PSP-ZC08-009	972	Putative exonuclease	DNA metabolism and replication
PSP-ZC03-010	ZC03_010	18500	Putative primase (EBP-N4-043)	8774	10921	+	82142.1	56.61	53.17	5.61	715	PSP-ZC08-010	2148	DNA primase	DNA metabolism and replication
PSP-ZC03-011	ZC03_011	18501	gp44 (EBP-N4-044)	10918	11664	+	28452.4	55.69	52.61	5.13	248	PSP-ZC08-011	747	AAA domain conserved protein	Unknown Function
PSP-ZC03-012	ZC03_012	18502	single-stranded DNA-binding protein (EBP-N4-045)	11664	12398	+	27253.7	52.24	54.42	5.69	244	PSP-ZC08-012	735	Single-stranded DNA-binding protein	DNA metabolism and replication
PSP-ZC03-013	ZC03_013	18568	hypothetical protein (EBP-EcP1-048)	12403	13245	+	32055.5	57.89	54.8	5.07	280	PSP-ZC08-013	843	Holliday junction resolvase	DNA metabolism and replication
PSP-ZC03-014	ZC03_014	18901	hypothetical protein (PSP-ZC03-014)	13312	13494	+	6892.78	50.82	56.83	9.77	60	PSP-ZC08-014	183	Hypothetical protein	Unknown Function
PSP-ZC03-015	ZC03_015	18507	virion RNA polymerase (EBP-N4-050)	24478	13544	-	399621	55.38	53.91	5.32	3644	PSP-ZC08-015	10935	RNA polymerase	DNA metabolism and replication
PSP-ZC03-016	ZC03_016	18902	Peptidoglycan hydrolase gp181-like {ECO:0000305} (PSP-ZC03-016)	26987	24492	-	92156.4	57.69	55.29	5.25	831	PSP-ZC08-016	2496	Peptidoglycan hydrolase gp181-like	Host membrane or cell wall interaction
PSP-ZC03-017	ZC03_017	18509	16.5 kDa protein (EBP-N4-052)	27454	27002	-	17145.1	56.51	54.75	9.39	150	PSP-ZC08-017	453	Putatve structural protein	Structural protein
PSP-ZC03-018	ZC03_018	18510	gp53 (EBP-N4-053)	30171	27463	-	101777	61.65	52.9	4.7	902	PSP-ZC08-018	2709	Hypothetical protein	Unknown Function
PSP-ZC03-019	ZC03_019	18511	gp54 (EBP-N4-054)	30993	30181	-	30306.3	55.97	53.26	4.42	270	PSP-ZC08-019	813	Putative structural protein	Structural protein
PSP-ZC03-020	ZC03_020	18512	gp55 (EBP-N4-055)	31641	31048	-	22405.6	57.58	56.9	9.28	197	PSP-ZC08-020	594	Hypothetical protein	Unknown Function
PSP-ZC03-021	ZC03_021	18513	major coat protein (EBP-N4-056)	32891	31695	-	43907.8	52.21	49.29	5.16	398	PSP-ZC08-021	1197	Major coat protein	Structural protein
PSP-ZC03-022	ZC03_022	18514	gp57 (EBP-N4-057)	34030	32903	-	43234.7	59.57	59.31	4.45	375	PSP-ZC08-022	1128	Tape measure protein	Structural protein
PSP-ZC03-023	ZC03_023	18649	hypothetical protein (LIT1-079)	34365	34030	-	12783.5	58.93	59.52	5.17	111	PSP-ZC08-023	336	Hypothetical protein	Unknown Function
PSP-ZC03-024	ZC03_024	18516	Putative portal protein (EBP-N4-059)	36606	34369	-	84007.4	57.86	55.5	4.88	745	PSP-ZC08-024	2238	Portal protein	Structural protein
PSP-ZC03-025	ZC03_025	18517	gp60 (EBP-N4-060)	37087	36593	-	19467	61.21	61.21	8.85	164	PSP-ZC08-025	495	Putative Rz lipoprotein	Host membrane or cell wall interaction
PSP-ZC03-026	ZC03_026	18518	N-acetylmuramidase (EBP-N4-061)	37661	37077	-	21092.2	61.03	54.02	8.26	194	PSP-ZC08-026	585	N-aceylmuramidase	Host membrane or cell wall interaction
PSP-ZC03-027	ZC03_027	18903	hypothetical protein (PSP-ZC03-027)	37971	37645	-	12230.2	60.24	59.63	8.03	108	PSP-ZC08-027	327	Putative class II holin	Host membrane or cell wall interaction
PSP-ZC03-028	ZC03_028	18904	hypothetical protein (PSP-ZC03-028)	38128	37958	-	6572.3	60.82	57.31	4.32	56	PSP-ZC08-028	171	Hypothetical protein	Unknown Function
PSP-ZC03-029	ZC03_029	18905	hypothetical protein (PSP-ZC03-029)	38625	38128	-	18420.5	60.84	55.42	4.5	165	PSP-ZC08-029	498	Hypothetical protein	Unknown Function
PSP-ZC03-030	ZC03_030	18524	30 kDa protein (EBP-N4-067)	39326	38625	-	26616.2	61.4	49.57	5.49	233	PSP-ZC08-030	702	Putative tail protein	Structural protein
PSP-ZC03-031	ZC03_031	18525	Terminase large subunit (EBP-N4-068)	40942	39335	-	61247.9	59.83	54.29	5.78	535	PSP-ZC08-031	1608	Terminase large subunit	DNA metabolism and replication
PSP-ZC03-032	ZC03_032	18526	gp69 (EBP-N4-069)	41600	40917	-	25268.9	61.7	53.8	6.92	227	PSP-ZC08-032	684	Hypothetical protein	Unknown Function
PSP-ZC03-033	ZC03_033	18906	hypothetical protein (PSP-ZC03-033)	41657	41830	+	6373.67	60.92	50.57	9.1	57	PSP-ZC08-033	174	Putative envelope glycoproten	Structural protein
PSP-ZC03-034	ZC03_044	18907	hypothetical protein (PSP-ZC03-034)	43637	43975	+	12609.6	54.28	51.62	4.08	112	PSP-ZC08-034	339	Putatve neck whiskers protein	Structural protein
PSP-ZC03-035	ZC03_045	18908	hypothetical protein (PSP-ZC03-035)	44044	44199	+	6082.03	62.18	61.54	9.16	51	PSP-ZC08-035	156	Ribonucleotide-diphosphate reductase fragment	DNA metabolism and replication
PSP-ZC03-036	ZC03_046	18909	hypothetical protein (PSP-ZC03-036)	44186	44476	+	10867.7	62.2	50.86	5.62	96	PSP-ZC08-036	291	Hypothetical protein	Unknown Function
PSP-ZC03-037	ZC03_047	18910	hypothetical protein (PSP-ZC03-037)	44473	44904	+	16665.1	63.89	52.08	5.3	143	No Gene Found	432	Hypothetical protein	Unknown Function
PSP-ZC03-038	ZC03_048	18911	hypothetical protein (PSP-ZC03-038)	45125	45433	+	11411.7	50.16	47.9	5.17	102	PSP-ZC08-037	309	Putative PAPs reductase	DNA metabolism and replication
PSP-ZC03-039	ZC03_049	18459	gp2 (EBP-N4-002)	46001	46384	+	14578.7	48.44	54.69	5.12	127	PSP-ZC08-038	384	Putative RNA-polymerase I	DNA metabolism and replication
PSP-ZC03-040	ZC03_050	18478	gp21 (EBP-N4-021)	46700	46918	+	8301.8	56.62	57.08	6.55	72	PSP-ZC08-040	219	Hypothetical protein	Unknown Function
PSP-ZC03-041	ZC03_051	18912	hypothetical protein (PSP-ZC03-041)	47005	47187	+	6822.27	63.93	48.09	8.27	60	No Gene Found	183	Hypothetical protein	Unknown Function
PSP-ZC03-042	ZC03_052	18913	hypothetical protein (PSP-ZC03-042)	47205	47390	+	7003.68	58.06	58.06	4.24	61	No Gene Found	186	Hypothetical protein	Unknown Function
PSP-ZC03-043	ZC03_053	18756	hypothetical protein (RSP-DSS3P2-046)	47402	47902	+	18188.8	57.29	54.49	5.01	166	No Gene Found	501	DNA recombination-mediator A protein	DNA metabolism and replication
PSP-ZC03-044	ZC03_054	18914	hypothetical protein (PSP-ZC03-044)	47899	47997	+	3742.61	61.62	53.54	8.14	32	No Gene Found	99	Hypothetical protein	Unknown Function
PSP-ZC03-045	ZC03_055	18915	hypothetical protein (PSP-ZC03-045)	47997	48110	+	4399.17	59.65	55.26	9.16	37	No Gene Found	114	Hypothetical protein	Unknown Function
PSP-ZC03-046	ZC03_056	18916	hypothetical protein (PSP-ZC03-046)	48120	48287	+	6490.1	58.93	54.76	3.73	55	PSP-ZC08-041	168	Hypothetical protein	Unknown Function
PSP-ZC03-047	ZC03_057	18917	hypothetical protein (PSP-ZC03-047)	48287	48457	+	6624.11	60.23	43.86	5.51	56	PSP-ZC08-042	171	Hypothetical protein	Unknown Function
PSP-ZC03-048	ZC03_058	18472	RNAP1 (EBP-N4-015)	48614	49405	+	30386.5	59.34	53.91	8.71	263	PSP-ZC08-043	792	RNAP1	DNA metabolism and replication
PSP-ZC03-049	ZC03_059	18918	hypothetical protein (PSP-ZC03-049)	49473	49661	+	6911.34	58.2	50.26	10.19	62	PSP-ZC08-044	189	Putative transcriptional regulator	Host metabolism interaction and regulation
PSP-ZC03-050	ZC03_060	18473	RNAP2 (EBP-N4-016)	49654	50847	+	45024.6	55.53	51.01	5.03	397	PSP-ZC08-045	1194	RNAP2	DNA metabolism and replication
PSP-ZC03-051	ZC03_061	18481	Putative AAA ATPase (EBP-N4-024)	50897	51097	+	7559.88	55.72	47.76	9.52	66	PSP-ZC08-047;PSP-ZC08-049	201	ATPase	DNA metabolism and replication
PSP-ZC03-052	ZC03_062	18919	DNA endonuclease I-HmuI (PSP-ZC03-052)	51220	51843	+	23622	63.46	58.49	9.89	207	PSP-ZC08-048	624	DNA-endonuclease I-Hmul	DNA metabolism and replication
PSP-ZC03-053	ZC03_063	18481	Putative AAA ATPase (EBP-N4-024)	52088	52840	+	27740.7	55.51	49.54	5	250	PSP-ZC08-047;PSP-ZC08-049	753	AAA ATPase	DNA metabolism and replication
PSP-ZC03-054	ZC03_064	18482	gp25 (EBP-N4-025)	52840	53997	+	44206.6	57.94	54.32	6.13	385	PSP-ZC08-050	1158	Putative HNH endonuclease	DNA metabolism and replication
PSP-ZC03-055	ZC03_065	18920	hypothetical protein (PSP-ZC03-055)	53998	54189	+	7247.61	61.98	54.17	5.73	63	PSP-ZC08-051	192	Hypothetical protein	Unknown Function
PSP-ZC03-056	ZC03_066	18921	hypothetical protein (PSP-ZC03-056)	54186	54449	+	9835.41	59.85	57.58	7.93	87	PSP-ZC08-052	264	Hypothetical protein	Unknown Function
PSP-ZC03-057	ZC03_067	18922	hypothetical protein (PSP-ZC03-057)	54442	54813	+	13959.1	57.26	56.45	8.9	123	PSP-ZC08-053	372	Putative head completion protein	Structural protein
PSP-ZC03-058	ZC03_068	18923	hypothetical protein (PSP-ZC03-058)	54818	55195	+	14041.9	52.65	50.79	6.49	125	PSP-ZC08-054	378	Hypothetical protein	Unknown Function
PSP-ZC03-059	ZC03_069	18924	hypothetical protein (PSP-ZC03-059)	55192	55524	+	12435.1	60.66	54.95	4.58	110	PSP-ZC08-055	333	Hypothetical protein	Unknown Function
PSP-ZC03-060	ZC03_070	18925	hypothetical protein (PSP-ZC03-060)	55553	55753	+	8243.4	59.7	56.22	9.45	66	PSP-ZC08-056	201	Hypothetical protein	Unknown Function
PSP-ZC03-061	ZC03_071	18926	hypothetical protein (PSP-ZC03-061)	55753	56157	+	15662.9	60.74	52.84	5.15	134	PSP-ZC08-057	405	Hypothetical protein	Unknown Function
PSP-ZC03-062	ZC03_072	18927	hypothetical protein (PSP-ZC03-062)	56167	56520	+	13361.4	54.24	59.04	9.23	117	PSP-ZC08-058	354	Hypothetical protein	Unknown Function
PSP-ZC03-063	ZC03_073	18928	hypothetical protein (PSP-ZC03-063)	56520	56717	+	7415.47	57.58	50.51	8.95	65	No Gene Found	198	Putative ubiquitin ligase	DNA metabolism and replication
PSP-ZC03-064	ZC03_074	18929	hypothetical protein (PSP-ZC03-064)	56723	56998	+	10493.5	53.26	47.46	8.93	91	PSP-ZC08-059	276	Putative membrane protein	Host membrane or cell wall interaction
PSP-ZC03-065	ZC03_075	18930	hypothetical protein (PSP-ZC03-065)	57017	57271	+	9411.62	54.9	52.94	4.91	84	PSP-ZC08-060	255	Hypothetical protein	Unknown Function
PSP-ZC03-066	ZC03_076	18931	hypothetical protein (PSP-ZC03-066)	57273	57488	+	7895.21	49.07	61.57	4.73	71	PSP-ZC08-061	216	Hypothetical protein	Unknown Function
PSP-ZC03-067	ZC03_077	18932	hypothetical protein (PSP-ZC03-067)	57491	57721	+	8738.57	53.25	58.01	6.81	76	PSP-ZC08-062	231	Hypothetical protein	Unknown Function
PSP-ZC03-068	ZC03_078	18933	hypothetical protein (PSP-ZC03-068)	57663	57974	+	11442.2	52.88	54.81	5.08	103	PSP-ZC08-063	312	Hypothetical protein	Unknown Function
PSP-ZC03-069	ZC03_079	18934	hypothetical protein (PSP-ZC03-069)	57971	58216	+	8761.05	48.37	54.07	4.45	81	PSP-ZC08-067	246	Hypothetical protein	Unknown Function
PSP-ZC03-070	ZC03_080	18935	hypothetical protein (PSP-ZC03-070)	58216	58386	+	6757.42	54.39	59.65	4.83	56	PSP-ZC08-068	171	Hypothetical protein	Unknown Function
PSP-ZC03-071	ZC03_081	18936	hypothetical protein (PSP-ZC03-071)	58361	58555	+	6526.17	50.26	56.41	4.4	64	PSP-ZC08-069	195	Putative chaperone DnaJ	DNA metabolism and replication
PSP-ZC03-072	ZC03_082	18937	hypothetical protein (PSP-ZC03-072)	58545	58913	+	13988.2	55.56	55.01	5.48	122	PSP-ZC08-070	369	Hypothetical protein	Unknown Function
PSP-ZC03-073	ZC03_083	18938	hypothetical protein (PSP-ZC03-073)	58903	59151	+	9422.79	60.24	57.43	4.95	82	PSP-ZC08-071	249	Hypothetical protein	Unknown Function
PSP-ZC03-074	ZC03_084	18479	gp22 (EBP-N4-022)	59148	59579	+	15972.3	58.56	53.01	9.48	143	PSP-ZC08-072	432	HNH endonuclease	DNA metabolism and replication
PSP-ZC03-075	ZC03_085	18483	dCTP deaminase (EBP-N4-026)	59591	60040	+	17116.9	56.67	51.78	6.28	149	PSP-ZC08-073	450	dCTP deaminase	DNA metabolism and replication
PSP-ZC03-076	ZC03_086	18939	hypothetical protein (PSP-ZC03-076)	60037	60483	+	16600.5	59.96	49.22	4.01	148	PSP-ZC08-074	447	Hypothetical protein	Unknown Function
PSP-ZC03-077	ZC03_087	18487	gp30 (EBP-N4-030)	60483	61295	+	30959.7	55.84	51.41	8.72	270	PSP-ZC08-075	813	Thymidylate synthase	DNA metabolism and replication
PSP-ZC03-078	ZC03_088	18940	hypothetical protein (PSP-ZC03-078)	61374	63548	+	83028.8	60.28	52	8.66	724	PSP-ZC08-076	2175	rIIA-like protein	DNA metabolism and replication
PSP-ZC03-079	ZC03_089	18491	rIIB-like protein (EBP-N4-034)	63541	64680	+	43523	56.84	53.07	6.73	379	PSP-ZC08-077	1140	rIIB-like protein	DNA metabolism and replication
PSP-ZC03-080	ZC03_090	18493	gp36 (EBP-N4-036)	64680	65135	+	17151.8	55.7	55.26	6.06	151	PSP-ZC08-078	456	Putative NTP-Ppase	DNA metabolism and replication
PSP-ZC03-081	ZC03_091	18494	DNA helicase (EBP-N4-037)	65178	66395	+	45807.3	59.93	50.9	6.14	405	PSP-ZC08-079	1218	DNA helicase	DNA metabolism and replication
PSP-ZC03-082	ZC03_092	18941	hypothetical protein (PSP-ZC03-082)	66392	66853	+	18265.2	64.07	55.63	4.86	153	PSP-ZC08-080	462	Hypothetical protein	Unknown Function
PSP-ZC03-083	ZC03_093	18496	DNAP (EBP-N4-039)	66854	69367	+	95403.1	58.55	54.1	5.82	837	PSP-ZC08-081	2514	DNA Polymerase	DNA metabolism and replication
PSP-ZC03-084	ZC03_094	18942	hypothetical protein (PSP-ZC03-084)	69357	69665	+	11144.8	57.28	54.05	6.06	102	PSP-ZC08-082	309	Putative fibritin protein	DNA metabolism and replication
PSP-ZC03-085	ZC03_095	18943	hypothetical protein (PSP-ZC03-085)	69665	69832	+	6254.12	61.31	50	4.23	55	PSP-ZC08-083	168	Hypothetical protein	Unknown Function
Table S3: Additional information about phages ZC03 and ZC08 genome annotation.
* All data related to ZC03 and ZC08 genes and VOCs ortholog groups are publicly available through the VOCs Java tool in the Viral Bioinformatics Resource Center (http://virology.uvic.ca).

## Sheet: ZC03 CDD hits
#Batch CD-search tool	NIH/NLM/NCBI
#cdsid	QM3-qcdsearch-21307888007D2118-163ED473A5B4CC00
#datatype	hitsConcise Results
#status	0
#Start time	2016-11-02T12:38:41	Run time	0:00:01:23
#status	success
Query	Hit type	PSSM-ID	From	To	E-Value	Bitscore	Accession	Short name	Incomplete	Superfamily	Definition
Q#3 - >PSP-ZC03-003	specific	290121	357	485	1.82057e-13	66.621	pfam13385	Laminin_G_3	-	cl22861	Concanavalin A-like lectin/glucanases superfamily; This domain belongs to the Concanavalin A-like lectin/glucanases superfamily.
Q#10 - >PSP-ZC03-010	superfamily	298221	651	705	2.17606e-05	41.4894	cl07362	PriCT_1 superfamily	-	-	Primase C terminal 1 (PriCT-1); This alpha helical domain is found at the C terminal of primases.
Q#11 - >PSP-ZC03-011	superfamily	304359	7	144	1.29658e-05	43.4148	cl21455	P-loop_NTPase superfamily	C	-	P-loop containing Nucleoside Triphosphate Hydrolases; Members of the P-loop NTPase domain superfamily are characterized by a conserved nucleotide phosphate-binding motif, also referred to as the Walker A motif (GxxxxGK[S/T], where x is any residue), and the Walker B motif (hhhh[D/E], where h is a hydrophobic residue). The Walker A and B motifs bind the beta-gamma phosphate moiety of the bound nuc…
Q#11 - >PSP-ZC03-011	multi-dom	214640	8	153	4.42855e-05	41.2049	smart00382	AAA	-	-	ATPases associated with a variety of cellular activities; AAA - ATPases associated with a variety of cellular activities. This profile/alignment only detects a fraction of this vast family. The poorly conserved N-terminal helix is missing from the alignment.
Q#15 - >PSP-ZC03-015	superfamily	304388	889	1031	0.00086902	42.7603	cl21494	Abhydrolase superfamily	C	-	alpha/beta hydrolases; A functionally diverse superfamily containing proteases, lipases, peroxidases, esterases, epoxide hydrolases and dehalogenases. The catalytic apparatus typically involves three residues (catalytic triad): a serine, a glutamate or aspartate and a histidine, and often the mechanism involves a nucleophilic attack on a carbonyl carbon atom.
Q#16 - >PSP-ZC03-016	superfamily	294153	337	443	2.08015e-15	71.5691	cl00222	lysozyme_like superfamily	-	-	lysozyme_like domain. This contains several members including Soluble Lytic Transglycosylases (SLT), Goose Egg-White Lysozymes (GEWL), Hen Egg-White Lysozymes (HEWL), chitinases, bacteriophage lambda lysozymes, endolysins, autolysins, and chitosanases. All the members are involved in the hydrolysis of beta-1,4- linked polysaccharides.
Q#21 - >PSP-ZC03-021	specific	275180	22	396	2.06196e-75	235.712	TIGR04387	capsid_maj_N4	-	cl22542	major capsid protein, N4-gp56 family; Members of this family are phage major capsid proteins as found in phage N4 (a double-stranded DNA virus) plus many additional lytic phage and integrated prophage regions. [Mobile and extrachromosomal element functions, Prophage functions]
Q#25 - >PSP-ZC03-025	multi-dom	274008	27	141	0.00171756	36.5731	TIGR02168	SMC_prok_B	NC	-	chromosome segregation protein SMC, common bacterial type; SMC (structural maintenance of chromosomes) proteins bind DNA and act in organizing and segregating chromosomes for partition. SMC proteins are found in bacteria, archaea, and eukaryotes. This family represents the SMC protein of most bacteria. The smc gene is often associated with scpB (TIGR00281) and scpA genes, where scp stands for seg…
Q#26 - >PSP-ZC03-026	specific	283494	18	98	3.30933e-28	99.896	pfam05838	Glyco_hydro_108	-	cl09583	Glycosyl hydrolase 108; This family acts as a lysozyme (N-acetylmuramidase), EC:3.2.1.17. It contains a conserved EGGY motif near the N-terminus, the glutamic acid within this motif is essential for catalytic activity. In bacteria, it may activate the secretion of large proteins via the breaking and rearrangement of the peptidoglycan layer during secretion. It is frequently found at the N-terminu…
Q#26 - >PSP-ZC03-026	superfamily	286462	101	182	0.000351323	36.6869	cl09627	PG_binding_3 superfamily	-	-	Predicted Peptidoglycan domain; This family contains a potential peptidoglycan binding domain.
Q#27 - >PSP-ZC03-027	superfamily	296713	11	80	1.16303e-10	52.1067	cl04868	Phage_holin_2_3 superfamily	-	-	Bacteriophage holin family HP1; Phage_holin_2_3 is a family of small hydrophobic phage proteins called holins with one transmembrane domain. Holins are produced by double-stranded DNA bacteriophages that use an endolysin-holin strategy to achieve lysis of their hosts. The endolysins are peptidoglycan-degrading enzymes that are usually accumulated in the cytosol until access to the cell wall subst…
Q#29 - >PSP-ZC03-029	multi-dom	113356	29	164	1.31948e-07	48.3758	pfam04582	Reo_sigmaC	C	-	Reovirus sigma C capsid protein; Reovirus sigma C capsid protein.
Q#31 - >PSP-ZC03-031	superfamily	242933	350	460	4.2724e-07	48.2716	cl02216	COG5362 superfamily	C	-	Phage terminase large subunit [Mobilome: prophages, transposons]; Phage-related terminase [General function prediction only].
Q#35 - >PSP-ZC03-035	multi-dom	237077	4	51	0.00837634	30.4893	PRK12364	PRK12364	C	-	ribonucleotide-diphosphate reductase subunit alpha; Provisional
Q#48 - >PSP-ZC03-048	multi-dom	222797	119	256	5.55597e-09	55.0294	PHA00452	PHA00452	NC	-	T3/T7-like RNA polymerase
Q#49 - >PSP-ZC03-049	multi-dom	182158	19	57	0.00685147	31.3029	PRK09943	PRK09943	C	-	DNA-binding transcriptional repressor PuuR; Provisional
Q#50 - >PSP-ZC03-050	superfamily	279308	14	140	0.000134159	42.4734	cl20211	RNA_pol superfamily	C	-	DNA-dependent RNA polymerase; This is a family of single chain RNA polymerases.
Q#51 - >PSP-ZC03-051	multi-dom	223786	30	66	0.00139875	33.563	COG0714	MoxR	C	-	MoxR-like ATPase [General function prediction only]; MoxR-like ATPases [General function prediction only].
Q#52 - >PSP-ZC03-052	specific	290128	73	114	2.51118e-11	55.1501	pfam13392	HNH_3	-	cl00083	HNH endonuclease; This is a zinc-binding loop of Fold group 7 as found in endo-deoxy-ribonucleases and HNH nucleases.
Q#52 - >PSP-ZC03-052	specific	284803	5	62	2.35778e-08	47.2806	pfam07463	NUMOD4	-	cl06480	NUMOD4 motif; NUMOD4 is a putative DNA-binding motif found in homing endonucleases and related proteins.
Q#54 - >PSP-ZC03-054	superfamily	289946	17	250	7.82163e-34	125.315	cl16157	DUF2201_N superfamily	-	-	Putative metallopeptidase domain; This domain, found in various hypothetical bacterial proteins, has no known function. However, it is related to pfam01435.
Q#54 - >PSP-ZC03-054	superfamily	294047	263	378	6.20978e-26	99.7692	cl00057	vWFA superfamily	-	-	Von Willebrand factor type A (vWA) domain was originally found in the blood coagulation protein von Willebrand factor (vWF). Typically, the vWA domain is made up of approximately 200 amino acid residues folded into a classic a/b para-rossmann type of fold. The vWA domain, since its discovery, has drawn great interest because of its widespread occurrence and its involvement in a wide variety of im…
Q#58 - >PSP-ZC03-058	superfamily	299786	2	111	1.54565e-11	55.5061	cl11584	DUF2591 superfamily	-	-	Protein of unknown function (DUF2591); This bacterial family of proteins has no known function.
Q#70 - >PSP-ZC03-070	superfamily	177364	7	50	2.46522e-05	35.6694	cl10436	PHA02451 superfamily	-	-	hypothetical protein
Q#71 - >PSP-ZC03-071	superfamily	301697	24	59	0.00618447	30.2488	cl15688	anti-TRAP superfamily	C	-	anti-TRAP (AT) protein specific to Bacilli; In Bacillus subtilis and related bacteria, AT binds to the TRAP protein, (tryptophan-activated trp RNA-binding attenuation protein), effectively disrupting interaction of TRAP with mRNAs. Upon binding of tryptophan, TRAP (which forms a complex of 11 identical subunits) interacts with a specific location in the leader RNA and blocks translation of the tr…
Q#74 - >PSP-ZC03-074	specific	290128	86	128	1.04295e-13	59.7725	pfam13392	HNH_3	-	cl00083	HNH endonuclease; This is a zinc-binding loop of Fold group 7 as found in endo-deoxy-ribonucleases and HNH nucleases.
Q#75 - >PSP-ZC03-075	superfamily	294336	48	143	5.92932e-32	110.625	cl00493	trimeric_dUTPase superfamily	N	-	Trimeric dUTP diphosphatases; Trimeric dUTP diphosphatases, or dUTPases, are the most common family of dUTPase, found in bacteria, eukaryotes, and archaea. They catalyze the hydrolysis of the dUTP-Mg complex (dUTP-Mg) into dUMP and pyrophosphate. This reaction is crucial for the preservation of chromosomal integrity as it removes dUTP and therefore reduces the cellular dUTP/dTTP ratio, and preven…
Q#76 - >PSP-ZC03-076	superfamily	305147	48	80	0.00942602	33.713	cl23990	S-layer superfamily	NC	-	S-layer protein; Archaeal S-layer proteins consist of two copies of this domain.
Q#77 - >PSP-ZC03-077	superfamily	224270	8	204	8.9355e-07	47.7873	cl24105	ThyX superfamily	N	-	Thymidylate synthase ThyX [Nucleotide transport and metabolism]; Predicted alternative thymidylate synthase [Nucleotide transport and metabolism].
Q#78 - >PSP-ZC03-078	superfamily	294057	47	144	7.6521e-06	44.6038	cl00075	HATPase_c superfamily	C	-	Histidine kinase-like ATPases; This family includes several ATP-binding proteins for example: histidine kinase, DNA gyrase B, topoisomerases, heat shock protein HSP90, phytochrome-like ATPases and DNA mismatch repair proteins
Q#80 - >PSP-ZC03-080	superfamily	302582	15	120	8.42318e-07	43.4174	cl16941	NTP-PPase superfamily	-	-	Nucleoside Triphosphate Pyrophosphohydrolase (EC 3.6.1.8) MazG-like domain superfamily; This superfamily contains enzymes that hydrolyze the alpha-beta phosphodiester bond of all canonical NTPs into monophosphate derivatives and pyrophosphate (PPi). Divalent ions, such as Mg2+ ion(s), are essential to activate a proposed water nucleophile and stabilize the charged intermediates to facilitate cata…
Q#81 - >PSP-ZC03-081	superfamily	304359	9	161	2.42538e-09	55.2704	cl21455	P-loop_NTPase superfamily	C	-	P-loop containing Nucleoside Triphosphate Hydrolases; Members of the P-loop NTPase domain superfamily are characterized by a conserved nucleotide phosphate-binding motif, also referred to as the Walker A motif (GxxxxGK[S/T], where x is any residue), and the Walker B motif (hhhh[D/E], where h is a hydrophobic residue). The Walker A and B motifs bind the beta-gamma phosphate moiety of the bound nuc…
Q#81 - >PSP-ZC03-081	superfamily	304668	345	394	1.40304e-07	46.3843	cl22977	UvrD_C_2 superfamily	-	-	UvrD-like helicase C-terminal domain; This domain is found at the C-terminus of a wide variety of helicase enzymes. This domain has a AAA-like structural fold.
Q#83 - >PSP-ZC03-083	superfamily	295402	431	761	5.23243e-28	114.435	cl02626	DNA_pol_A superfamily	-	-	Family A polymerase primarily fills DNA gaps that arise during DNA repair, recombination and replication; DNA polymerase family A, 5'-3' polymerase domain. Family A polymerase functions primarily to fill DNA gaps that arise during DNA repair, recombination and replication. DNA-dependent DNA polymerases can be classified into six main groups based upon phylogenetic relationships with E. coli polym…
Q#83 - >PSP-ZC03-083	superfamily	299142	157	337	6.95274e-09	54.6085	cl10012	DnaQ_like_exo superfamily	-	-	DnaQ-like (or DEDD) 3'-5' exonuclease domain superfamily; The DnaQ-like exonuclease superfamily is a structurally conserved group of 3'-5' exonucleases, which catalyze the excision of nucleoside monophosphates at the DNA or RNA termini in the 3'-5' direction. It is also called the DEDD superfamily, after the four invariant acidic residues present in the catalytic site of its members. The superfam…
Q#84 - >PSP-ZC03-084	superfamily	299129	64	87	0.00569202	33.2214	cl09938	cond_enzymes superfamily	N	-	Condensing enzymes; Family of enzymes that catalyze a (decarboxylating or non-decarboxylating) Claisen-like condensation reaction. Members are share strong structural similarity, and are involved in the synthesis and degradation of fatty acids, and the production of polyketides, a diverse group of natural products.

## Sheet: ZC08 gene description
VOCs Gene name	GenBank name	VOCs OG ID	VOCs Ortholog Group name	ORF start	ORF stop	ORF strand	Molec. Weight	A+T%	Adenina+guanina	PI	AA size	Comparison	Gene Nucleotide size	Final annotation	Protein Function
PSP-ZC08-001	ZC08_001	18893	hypothetical protein (PSP-ZC03-001)	48	2102	+	78241	60.05	50.85	5.13	684	PSP-ZC03-001	2055	Hypothetical protein	Unknown Function
PSP-ZC08-002	ZC08_002	18948	hypothetical protein (PSP-ZC08-082)	2198	3211	+	36164.7	41.91	49.11	5.78	337	No Gene Found	1014	Putative tail assembly protein	Structural protein
PSP-ZC08-003	ZC08_003	18895	hypothetical protein (PSP-ZC03-003)	3199	4674	+	52633.8	51.29	52.1	4.61	491	PSP-ZC03-003	1476	Putative baseplate wedge initiator	Structural protein
PSP-ZC08-004	ZC08_004	18896	hypothetical protein (PSP-ZC03-004)	4794	5678	+	32641.9	56.05	48.93	4.05	294	PSP-ZC03-004	885	Hypothetical protein	Unknown Function
PSP-ZC08-005	ZC08_005	18897	hypothetical protein (PSP-ZC03-005)	5742	6704	+	35829	58.15	51.82	5.86	320	PSP-ZC03-005	963	Putative tail fiber protein	Structural protein
PSP-ZC08-006	ZC08_006	18898	hypothetical protein (PSP-ZC03-006)	6701	7351	+	25535.1	59.91	51.77	4.73	216	PSP-ZC03-006	651	Tail fiber protein	Structural protein
PSP-ZC08-007	ZC08_007	18899	hypothetical protein (PSP-ZC03-007)	7367	7651	+	10664.3	59.3	52.63	5.16	94	PSP-ZC03-007	285	Hypothetical protein	Unknown Function
PSP-ZC08-008	ZC08_008	18900	hypothetical protein (PSP-ZC03-008)	7635	7874	+	9223.45	57.5	57.92	6.89	79	PSP-ZC03-008	240	Hypothetical protein	Unknown Function
PSP-ZC08-009	ZC08_009	18499	Putative exonuclease (EBP-N4-042)	7849	8820	+	37275.8	56.38	52.37	5.4	323	PSP-ZC03-009	972	Putative exonuclease	DNA metabolism and replication
PSP-ZC08-010	ZC08_010	18500	Putative primase (EBP-N4-043)	8838	10985	+	82101.1	56.33	53.17	5.61	715	PSP-ZC03-010	2148	DNA primase	DNA metabolism and replication
PSP-ZC08-011	ZC08_011	18501	gp44 (EBP-N4-044)	10982	11728	+	28452.4	55.96	52.34	5.13	248	PSP-ZC03-011	747	AAA domain conserved protein	Unknown Function
PSP-ZC08-012	ZC08_012	18502	single-stranded DNA-binding protein (EBP-N4-045)	11728	12462	+	27223.6	51.97	54.29	5.69	244	PSP-ZC03-012	735	Single-stranded DNA-binding protein	DNA metabolism and replication
PSP-ZC08-013	ZC08_013	18568	hypothetical protein (EBP-EcP1-048)	12467	13309	+	32029.5	57.41	54.69	5.02	280	PSP-ZC03-013	843	Holliday junction resolvase	DNA metabolism and replication
PSP-ZC08-014	ZC08_014	18901	hypothetical protein (PSP-ZC03-014)	13376	13558	+	6936.84	51.91	55.19	9.77	60	PSP-ZC03-014	183	Hypothetical protein	Unknown Function
PSP-ZC08-015	ZC08_015	18507	virion RNA polymerase (EBP-N4-050)	24635	13602	-	403117	55.49	53.91	5.34	3677	PSP-ZC03-015	11034	RNA polymerase	DNA metabolism and replication
PSP-ZC08-016	ZC08_016	18902	Peptidoglycan hydrolase gp181-like {ECO:0000305} (PSP-ZC03-016)	27144	24649	-	92514	58.25	55.53	5.42	831	PSP-ZC03-016	2496	Peptidoglycan hydrolase gp181-like	Host membrane or cell wall interaction
PSP-ZC08-017	ZC08_017	18509	16.5 kDa protein (EBP-N4-052)	27611	27159	-	17145.1	56.95	54.75	9.39	150	PSP-ZC03-017	453	Putatve structural protein	Structural protein
PSP-ZC08-018	ZC08_018	18510	gp53 (EBP-N4-053)	30328	27620	-	101853	61.83	52.9	4.73	902	PSP-ZC03-018	2709	Hypothetical protein	Unknown Function
PSP-ZC08-019	ZC08_019	18511	gp54 (EBP-N4-054)	31150	30338	-	30306.3	56.58	53.14	4.42	270	PSP-ZC03-019	813	Putative structural protein	Structural protein
PSP-ZC08-020	ZC08_020	18512	gp55 (EBP-N4-055)	31798	31205	-	22405.6	58.08	56.73	9.28	197	PSP-ZC03-020	594	Hypothetical protein	Unknown Function
PSP-ZC08-021	ZC08_021	18513	major coat protein (EBP-N4-056)	33048	31852	-	43907.8	52.05	49.37	5.16	398	PSP-ZC03-021	1197	Major coat protein	Structural protein
PSP-ZC08-022	ZC08_022	18514	gp57 (EBP-N4-057)	34187	33060	-	43233.7	59.4	59.22	4.47	375	PSP-ZC03-022	1128	Tape measure protein	Structural protein
PSP-ZC08-023	ZC08_023	18649	hypothetical protein (LIT1-079)	34522	34187	-	12767.5	58.63	59.82	5.17	111	PSP-ZC03-023	336	Hypothetical protein	Unknown Function
PSP-ZC08-024	ZC08_024	18516	Putative portal protein (EBP-N4-059)	36763	34526	-	84051.4	57.95	55.54	4.88	745	PSP-ZC03-024	2238	Portal protein	Structural protein
PSP-ZC08-025	ZC08_025	18517	gp60 (EBP-N4-060)	37244	36750	-	19527.2	61.62	61.21	8.83	164	PSP-ZC03-025	495	Putative Rz lipoprotein	Host membrane or cell wall interaction
PSP-ZC08-026	ZC08_026	18518	N-acetylmuramidase (EBP-N4-061)	37818	37234	-	21034.1	60.68	54.02	8.26	194	PSP-ZC03-026	585	N-aceylmuramidase	Host membrane or cell wall interaction
PSP-ZC08-027	ZC08_027	18903	hypothetical protein (PSP-ZC03-027)	38128	37802	-	12230.2	60.24	59.94	8.03	108	PSP-ZC03-027	327	Putative class II holin	Host membrane or cell wall interaction
PSP-ZC08-028	ZC08_028	18904	hypothetical protein (PSP-ZC03-028)	38285	38115	-	6572.3	60.23	57.31	4.32	56	PSP-ZC03-028	171	Hypothetical protein	Unknown Function
PSP-ZC08-029	ZC08_029	18905	hypothetical protein (PSP-ZC03-029)	38782	38285	-	18549.7	61.65	55.62	4.56	165	PSP-ZC03-029	498	Hypothetical protein	Unknown Function
PSP-ZC08-030	ZC08_030	18524	30 kDa protein (EBP-N4-067)	39483	38782	-	26616.2	61.68	49.72	5.49	233	PSP-ZC03-030	702	Putative tail protein	Structural protein
PSP-ZC08-031	ZC08_031	18525	Terminase large subunit (EBP-N4-068)	41099	39492	-	61247.9	60.14	54.35	5.78	535	PSP-ZC03-031	1608	Terminase large subunit	DNA metabolism and replication
PSP-ZC08-032	ZC08_032	18526	gp69 (EBP-N4-069)	41757	41074	-	25268.9	61.55	53.8	6.92	227	PSP-ZC03-032	684	Hypothetical protein	Unknown Function
PSP-ZC08-033	ZC08_033	18906	hypothetical protein (PSP-ZC03-033)	41814	41987	+	6372.73	60.92	50.57	9.57	57	PSP-ZC03-033	174	Putative envelope glycoproten	Structural protein
PSP-ZC08-034	ZC08_043	18907	hypothetical protein (PSP-ZC03-034)	43748	44104	+	13306.3	54.62	52.1	3.98	118	PSP-ZC03-034	357	Putatve neck whiskers protein	Structural protein
PSP-ZC08-035	ZC08_044	18908	hypothetical protein (PSP-ZC03-035)	44173	44328	+	6082.03	62.18	61.54	9.16	51	PSP-ZC03-035	156	Ribonucleotide-diphosphate reductase fragment	DNA metabolism and replication
PSP-ZC08-036	ZC08_045	18909	hypothetical protein (PSP-ZC03-036)	44315	44605	+	10890.7	60.14	50.86	5.62	96	PSP-ZC03-036	291	Hypothetical protein	Unknown Function
PSP-ZC08-037	ZC08_046	18911	hypothetical protein (PSP-ZC03-038)	44865	45173	+	11411.7	50.49	47.57	5.17	102	PSP-ZC03-038	309	Putative PAPs reductase	DNA metabolism and replication
PSP-ZC08-038	ZC08_047	18459	gp2 (EBP-N4-002)	45741	46124	+	14578.7	47.66	55.73	5.12	127	PSP-ZC03-039	384	Putative RNA-polymerase I	DNA metabolism and replication
PSP-ZC08-039	ZC08_048	18947	hypothetical protein (PSP-ZC08-045)	46190	46438	+	9819.43	62.65	52.21	9.43	82	No Gene Found	249	Hypothetical protein	Unknown Function
PSP-ZC08-040	ZC08_049	18478	gp21 (EBP-N4-021)	46449	46667	+	7956.32	60.73	55.71	5.13	72	PSP-ZC03-040	219	Hypothetical protein	Unknown Function
PSP-ZC08-041	ZC08_050	18916	hypothetical protein (PSP-ZC03-046)	47167	47334	+	6456.09	56.55	55.36	3.73	55	PSP-ZC03-046	168	Hypothetical protein	Unknown Function
PSP-ZC08-042	ZC08_051	18917	hypothetical protein (PSP-ZC03-047)	47334	47504	+	6624.11	60.23	43.86	5.51	56	PSP-ZC03-047	171	Hypothetical protein	Unknown Function
PSP-ZC08-043	ZC08_052	18472	RNAP1 (EBP-N4-015)	47661	48452	+	30412.6	59.34	53.91	8.71	263	PSP-ZC03-048	792	RNAP1	DNA metabolism and replication
PSP-ZC08-044	ZC08_053	18918	hypothetical protein (PSP-ZC03-049)	48520	48708	+	6983.41	59.26	49.21	10.19	62	PSP-ZC03-049	189	Putative transcriptional regulator	Host metabolism interaction and regulation
PSP-ZC08-045	ZC08_054	18473	RNAP2 (EBP-N4-016)	48701	49714	+	38180.7	55.92	52.37	5.78	337	PSP-ZC03-050	1014	RNAP2	DNA metabolism and replication
PSP-ZC08-046	ZC08_055	18862	putative HNH endonuclease (RSP-EE36P1-008)	50016	50645	+	24156.9	60.95	57.78	9.36	209	No Gene Found	630	HNH endonuclease	Unknown Function
PSP-ZC08-047	ZC08_056	18481	Putative AAA ATPase (EBP-N4-024)	50907	51107	+	7545.85	54.73	47.26	9.52	66	PSP-ZC03-051;PSP-ZC03-053	201	ATPase fragment	Unknown Function
PSP-ZC08-048	ZC08_057	18919	DNA endonuclease I-HmuI (PSP-ZC03-052)	51230	51853	+	23622	63.46	58.49	9.89	207	PSP-ZC03-052	624	DNA-endonuclease I-Hmul	DNA metabolism and replication
PSP-ZC08-049	ZC08_058	18481	Putative AAA ATPase (EBP-N4-024)	52098	52850	+	27740.7	55.51	49.54	5	250	PSP-ZC03-051;PSP-ZC03-053	753	AAA ATPase	Unknown Function
PSP-ZC08-050	ZC08_059	18482	gp25 (EBP-N4-025)	52850	54007	+	44206.6	57.94	54.32	6.13	385	PSP-ZC03-054	1158	Putative HNH endonuclease	DNA metabolism and replication
PSP-ZC08-051	ZC08_060	18920	hypothetical protein (PSP-ZC03-055)	54008	54199	+	7247.61	61.98	54.17	5.73	63	PSP-ZC03-055	192	Hypothetical protein	Unknown Function
PSP-ZC08-052	ZC08_061	18921	hypothetical protein (PSP-ZC03-056)	54196	54459	+	9835.41	59.85	57.58	7.93	87	PSP-ZC03-056	264	Hypothetical protein	Unknown Function
PSP-ZC08-053	ZC08_062	18922	hypothetical protein (PSP-ZC03-057)	54452	54823	+	13959.1	57.26	56.45	8.9	123	PSP-ZC03-057	372	Putative head completion protein	Structural protein
PSP-ZC08-054	ZC08_063	18923	hypothetical protein (PSP-ZC03-058)	54828	55205	+	14041.9	52.65	50.79	6.49	125	PSP-ZC03-058	378	Hypothetical protein	Unknown Function
PSP-ZC08-055	ZC08_064	18924	hypothetical protein (PSP-ZC03-059)	55202	55534	+	12435.1	60.66	54.95	4.58	110	PSP-ZC03-059	333	Hypothetical protein	Unknown Function
PSP-ZC08-056	ZC08_065	18925	hypothetical protein (PSP-ZC03-060)	55563	55763	+	8243.4	59.7	56.22	9.45	66	PSP-ZC03-060	201	Hypothetical protein	Unknown Function
PSP-ZC08-057	ZC08_066	18926	hypothetical protein (PSP-ZC03-061)	55763	56167	+	15662.9	60.74	52.84	5.15	134	PSP-ZC03-061	405	Hypothetical protein	Unknown Function
PSP-ZC08-058	ZC08_067	18927	hypothetical protein (PSP-ZC03-062)	56177	56530	+	13361.4	53.95	58.76	9.23	117	PSP-ZC03-062	354	Hypothetical protein	Unknown Function
PSP-ZC08-059	ZC08_068	18929	hypothetical protein (PSP-ZC03-064)	56733	57008	+	10504.7	53.62	47.83	8.93	91	PSP-ZC03-064	276	Putative membrane protein	Host membrane or cell wall interaction
PSP-ZC08-060	ZC08_069	18930	hypothetical protein (PSP-ZC03-065)	57027	57281	+	9411.62	54.9	52.94	4.91	84	PSP-ZC03-065	255	Hypothetical protein	Unknown Function
PSP-ZC08-061	ZC08_070	18931	hypothetical protein (PSP-ZC03-066)	57283	57498	+	7895.21	49.07	61.57	4.73	71	PSP-ZC03-066	216	Hypothetical protein	Unknown Function
PSP-ZC08-062	ZC08_071	18932	hypothetical protein (PSP-ZC03-067)	57501	57731	+	8738.57	53.25	58.01	6.81	76	PSP-ZC03-067	231	Hypothetical protein	Unknown Function
PSP-ZC08-063	ZC08_072	18933	hypothetical protein (PSP-ZC03-068)	57673	57873	+	7576.79	56.22	56.72	6.57	66	PSP-ZC03-068	201	Hypothetical protein	Unknown Function
PSP-ZC08-064	ZC08_073	18946	hypothetical protein (PSP-ZC08-020)	57984	58127	+	5073.94	47.92	49.31	8.36	47	No Gene Found	144	Hypothetical protein	Unknown Function
PSP-ZC08-065	ZC08_074	18945	hypothetical protein (PSP-ZC08-019)	58120	58518	+	14817.7	45.61	57.39	5.18	132	No Gene Found	399	Hypothetical protein	Unknown Function
PSP-ZC08-066	ZC08_075	18944	hypothetical protein (PSP-ZC08-018)	58515	58904	+	14031.8	37.69	52.31	4.92	129	No Gene Found	390	Hypothetical protein	Unknown Function
PSP-ZC08-067	ZC08_076	18934	hypothetical protein (PSP-ZC03-069)	58901	59146	+	8761.05	48.37	54.07	4.45	81	PSP-ZC03-069	246	Hypothetical protein	Unknown Function
PSP-ZC08-068	ZC08_077	18935	hypothetical protein (PSP-ZC03-070)	59146	59316	+	6757.42	54.39	59.65	4.83	56	PSP-ZC03-070	171	Hypothetical protein	Unknown Function
PSP-ZC08-069	ZC08_078	18936	hypothetical protein (PSP-ZC03-071)	59291	59485	+	6526.17	50.26	56.41	4.4	64	PSP-ZC03-071	195	Putative chaperone DnaJ	DNA metabolism and replication
PSP-ZC08-070	ZC08_079	18937	hypothetical protein (PSP-ZC03-072)	59475	59843	+	13988.2	55.56	55.01	5.48	122	PSP-ZC03-072	369	Hypothetical protein	Unknown Function
PSP-ZC08-071	ZC08_080	18938	hypothetical protein (PSP-ZC03-073)	59833	60081	+	9422.79	60.24	57.43	4.95	82	PSP-ZC03-073	249	Hypothetical protein	Unknown Function
PSP-ZC08-072	ZC08_081	18479	gp22 (EBP-N4-022)	60078	60509	+	15972.3	58.56	53.01	9.48	143	PSP-ZC03-074	432	HNH endonuclease	DNA metabolism and replication
PSP-ZC08-073	ZC08_082	18483	dCTP deaminase (EBP-N4-026)	60521	60970	+	17116.9	56.67	51.78	6.28	149	PSP-ZC03-075	450	dCTP deaminase	DNA metabolism and replication
PSP-ZC08-074	ZC08_083	18939	hypothetical protein (PSP-ZC03-076)	60967	61413	+	16600.5	59.96	49.22	4.01	148	PSP-ZC03-076	447	Hypothetical protein	Unknown Function
PSP-ZC08-075	ZC08_084	18487	gp30 (EBP-N4-030)	61413	62225	+	30959.7	55.84	51.41	8.72	270	PSP-ZC03-077	813	Thymidylate synthase	DNA metabolism and replication
PSP-ZC08-076	ZC08_085	18940	hypothetical protein (PSP-ZC03-078)	62304	64478	+	83028.8	60.32	52	8.66	724	PSP-ZC03-078	2175	rIIA-like protein	DNA metabolism and replication
PSP-ZC08-077	ZC08_086	18491	rIIB-like protein (EBP-N4-034)	64471	65610	+	43399.8	57.11	52.89	6.29	379	PSP-ZC03-079	1140	rIIB-like protein	DNA metabolism and replication
PSP-ZC08-078	ZC08_087	18493	gp36 (EBP-N4-036)	65610	66065	+	17165.8	55.7	54.82	6.06	151	PSP-ZC03-080	456	Putative NTP-Ppase	DNA metabolism and replication
PSP-ZC08-079	ZC08_088	18494	DNA helicase (EBP-N4-037)	66108	67325	+	45807.3	59.93	50.9	6.14	405	PSP-ZC03-081	1218	DNA helicase	DNA metabolism and replication
PSP-ZC08-080	ZC08_089	18941	hypothetical protein (PSP-ZC03-082)	67322	67783	+	18265.2	64.07	55.63	4.86	153	PSP-ZC03-082	462	Hypothetical protein	Unknown Function
PSP-ZC08-081	ZC08_090	18496	DNAP (EBP-N4-039)	67784	70297	+	95403.1	58.63	54.1	5.82	837	PSP-ZC03-083	2514	DNA Polymerase	DNA metabolism and replication
PSP-ZC08-082	ZC08_091	18942	hypothetical protein (PSP-ZC03-084)	70287	70595	+	11144.8	57.28	54.05	6.06	102	PSP-ZC03-084	309	Putative fibritin protein	DNA metabolism and replication
PSP-ZC08-083	ZC08_092	18943	hypothetical protein (PSP-ZC03-085)	70595	70762	+	6254.12	61.31	50	4.23	55	PSP-ZC03-085	168	Hypothetical protein	Unknown Function

## Sheet: ZC08 CDD hits
#Batch CD-search tool	NIH/NLM/NCBI
#cdsid	QM3-qcdsearch-10074AD555DF96D8-19A3934285B55B0D
#datatype	hitsConcise Results
#status	0
#Start time	2016-11-02T12:46:24	Run time	0:00:01:14
#status	success
Query	Hit type	PSSM-ID	From	To	E-Value	Bitscore	Accession	Short name	Incomplete	Superfamily	Definition
Q#3 - >PSP-ZC08-003	specific	290121	343	470	2.42512e-17	77.7917	pfam13385	Laminin_G_3	-	cl22861	Concanavalin A-like lectin/glucanases superfamily; This domain belongs to the Concanavalin A-like lectin/glucanases superfamily.
Q#3 - >PSP-ZC08-003	specific	253160	227	266	0.000829251	36.0335	pfam05345	He_PIG	-	cl09101	Putative Ig domain; This alignment represents the conserved core region of ~90 residue repeat found in several haemagglutinins and other cell surface proteins. Sequence similarities to (pfam02494) and (pfam00801) suggest an Ig-like fold (personal obs:C. Yeats). So this family may be similar in function to the (pfam02639) and (pfam02638) domains. This domain is also found in the WisP family of pro…
Q#10 - >PSP-ZC08-010	superfamily	298221	651	705	2.03152e-05	41.4894	cl07362	PriCT_1 superfamily	-	-	Primase C terminal 1 (PriCT-1); This alpha helical domain is found at the C terminal of primases.
Q#11 - >PSP-ZC08-011	superfamily	304359	7	144	1.29658e-05	43.4148	cl21455	P-loop_NTPase superfamily	C	-	P-loop containing Nucleoside Triphosphate Hydrolases; Members of the P-loop NTPase domain superfamily are characterized by a conserved nucleotide phosphate-binding motif, also referred to as the Walker A motif (GxxxxGK[S/T], where x is any residue), and the Walker B motif (hhhh[D/E], where h is a hydrophobic residue). The Walker A and B motifs bind the beta-gamma phosphate moiety of the bound nuc…
Q#11 - >PSP-ZC08-011	multi-dom	214640	8	153	4.42855e-05	41.2049	smart00382	AAA	-	-	ATPases associated with a variety of cellular activities; AAA - ATPases associated with a variety of cellular activities. This profile/alignment only detects a fraction of this vast family. The poorly conserved N-terminal helix is missing from the alignment.
Q#16 - >PSP-ZC08-016	superfamily	294153	337	443	1.64758e-15	71.9543	cl00222	lysozyme_like superfamily	-	-	lysozyme_like domain. This contains several members including Soluble Lytic Transglycosylases (SLT), Goose Egg-White Lysozymes (GEWL), Hen Egg-White Lysozymes (HEWL), chitinases, bacteriophage lambda lysozymes, endolysins, autolysins, and chitosanases. All the members are involved in the hydrolysis of beta-1,4- linked polysaccharides.
Q#21 - >PSP-ZC08-021	specific	275180	22	396	2.06196e-75	235.712	TIGR04387	capsid_maj_N4	-	cl22542	major capsid protein, N4-gp56 family; Members of this family are phage major capsid proteins as found in phage N4 (a double-stranded DNA virus) plus many additional lytic phage and integrated prophage regions. [Mobile and extrachromosomal element functions, Prophage functions]
Q#25 - >PSP-ZC08-025	multi-dom	274008	27	141	0.00063723	37.7287	TIGR02168	SMC_prok_B	NC	-	chromosome segregation protein SMC, common bacterial type; SMC (structural maintenance of chromosomes) proteins bind DNA and act in organizing and segregating chromosomes for partition. SMC proteins are found in bacteria, archaea, and eukaryotes. This family represents the SMC protein of most bacteria. The smc gene is often associated with scpB (TIGR00281) and scpA genes, where scp stands for seg…
Q#26 - >PSP-ZC08-026	specific	283494	18	98	9.73748e-29	101.052	pfam05838	Glyco_hydro_108	-	cl09583	Glycosyl hydrolase 108; This family acts as a lysozyme (N-acetylmuramidase), EC:3.2.1.17. It contains a conserved EGGY motif near the N-terminus, the glutamic acid within this motif is essential for catalytic activity. In bacteria, it may activate the secretion of large proteins via the breaking and rearrangement of the peptidoglycan layer during secretion. It is frequently found at the N-terminu…
Q#26 - >PSP-ZC08-026	superfamily	286462	101	182	0.000167465	37.4573	cl09627	PG_binding_3 superfamily	-	-	Predicted Peptidoglycan domain; This family contains a potential peptidoglycan binding domain.
Q#27 - >PSP-ZC08-027	superfamily	296713	11	80	1.16303e-10	52.1067	cl04868	Phage_holin_2_3 superfamily	-	-	Bacteriophage holin family HP1; Phage_holin_2_3 is a family of small hydrophobic phage proteins called holins with one transmembrane domain. Holins are produced by double-stranded DNA bacteriophages that use an endolysin-holin strategy to achieve lysis of their hosts. The endolysins are peptidoglycan-degrading enzymes that are usually accumulated in the cytosol until access to the cell wall subst…
Q#29 - >PSP-ZC08-029	multi-dom	113356	29	152	3.23304e-07	47.2202	pfam04582	Reo_sigmaC	C	-	Reovirus sigma C capsid protein; Reovirus sigma C capsid protein.
Q#31 - >PSP-ZC08-031	superfamily	242933	350	460	4.2724e-07	48.2716	cl02216	COG5362 superfamily	C	-	Phage terminase large subunit [Mobilome: prophages, transposons]; Phage-related terminase [General function prediction only].
Q#35 - >PSP-ZC08-035	multi-dom	237077	4	51	0.00837634	30.4893	PRK12364	PRK12364	C	-	ribonucleotide-diphosphate reductase subunit alpha; Provisional
Q#43 - >PSP-ZC08-043	multi-dom	222797	119	256	5.55597e-09	55.0294	PHA00452	PHA00452	NC	-	T3/T7-like RNA polymerase
Q#45 - >PSP-ZC08-045	superfamily	279308	14	140	0.000418342	40.5474	cl20211	RNA_pol superfamily	C	-	DNA-dependent RNA polymerase; This is a family of single chain RNA polymerases.
Q#46 - >PSP-ZC08-046	specific	290128	103	145	3.53824e-11	54.7649	pfam13392	HNH_3	-	cl00083	HNH endonuclease; This is a zinc-binding loop of Fold group 7 as found in endo-deoxy-ribonucleases and HNH nucleases.
Q#47 - >PSP-ZC08-047	multi-dom	223786	30	66	0.00146942	33.1778	COG0714	MoxR	C	-	MoxR-like ATPase [General function prediction only]; MoxR-like ATPases [General function prediction only].
Q#48 - >PSP-ZC08-048	specific	290128	73	114	2.51118e-11	55.1501	pfam13392	HNH_3	-	cl00083	HNH endonuclease; This is a zinc-binding loop of Fold group 7 as found in endo-deoxy-ribonucleases and HNH nucleases.
Q#48 - >PSP-ZC08-048	specific	284803	5	62	2.35778e-08	47.2806	pfam07463	NUMOD4	-	cl06480	NUMOD4 motif; NUMOD4 is a putative DNA-binding motif found in homing endonucleases and related proteins.
Q#50 - >PSP-ZC08-050	superfamily	289946	17	250	7.82163e-34	125.315	cl16157	DUF2201_N superfamily	-	-	Putative metallopeptidase domain; This domain, found in various hypothetical bacterial proteins, has no known function. However, it is related to pfam01435.
Q#50 - >PSP-ZC08-050	superfamily	294047	263	378	6.20978e-26	99.7692	cl00057	vWFA superfamily	-	-	Von Willebrand factor type A (vWA) domain was originally found in the blood coagulation protein von Willebrand factor (vWF). Typically, the vWA domain is made up of approximately 200 amino acid residues folded into a classic a/b para-rossmann type of fold. The vWA domain, since its discovery, has drawn great interest because of its widespread occurrence and its involvement in a wide variety of im…
Q#54 - >PSP-ZC08-054	superfamily	299786	2	111	1.54565e-11	55.5061	cl11584	DUF2591 superfamily	-	-	Protein of unknown function (DUF2591); This bacterial family of proteins has no known function.
Q#66 - >PSP-ZC08-066	superfamily	292245	35	123	0.00917339	33.2513	cl21410	EH_Signature superfamily	C	-	EH_Signature domain; This domain with a strongly conserved glutamate at the N-terminus and a histidine at the C-terminus, is found in a SWI2/SNF2 four gene operon. Its strict-neighbourhood association with SWI2/SNF2 ATPase strongly suggests a function in conjunction with it. The other genes in the operon are a OmpA protein and a TM protein. This has a DNA related function along with the TerY-P tr…
Q#68 - >PSP-ZC08-068	superfamily	177364	7	50	2.46522e-05	35.6694	cl10436	PHA02451 superfamily	-	-	hypothetical protein
Q#69 - >PSP-ZC08-069	superfamily	301697	24	59	0.00618447	30.2488	cl15688	anti-TRAP superfamily	C	-	anti-TRAP (AT) protein specific to Bacilli; In Bacillus subtilis and related bacteria, AT binds to the TRAP protein, (tryptophan-activated trp RNA-binding attenuation protein), effectively disrupting interaction of TRAP with mRNAs. Upon binding of tryptophan, TRAP (which forms a complex of 11 identical subunits) interacts with a specific location in the leader RNA and blocks translation of the tr…
Q#72 - >PSP-ZC08-072	specific	290128	86	128	1.04295e-13	59.7725	pfam13392	HNH_3	-	cl00083	HNH endonuclease; This is a zinc-binding loop of Fold group 7 as found in endo-deoxy-ribonucleases and HNH nucleases.
Q#73 - >PSP-ZC08-073	superfamily	294336	48	143	5.92932e-32	110.625	cl00493	trimeric_dUTPase superfamily	N	-	Trimeric dUTP diphosphatases; Trimeric dUTP diphosphatases, or dUTPases, are the most common family of dUTPase, found in bacteria, eukaryotes, and archaea. They catalyze the hydrolysis of the dUTP-Mg complex (dUTP-Mg) into dUMP and pyrophosphate. This reaction is crucial for the preservation of chromosomal integrity as it removes dUTP and therefore reduces the cellular dUTP/dTTP ratio, and preven…
Q#74 - >PSP-ZC08-074	superfamily	305147	48	80	0.00942602	33.713	cl23990	S-layer superfamily	NC	-	S-layer protein; Archaeal S-layer proteins consist of two copies of this domain.
Q#75 - >PSP-ZC08-075	superfamily	224270	8	204	8.9355e-07	47.7873	cl24105	ThyX superfamily	N	-	Thymidylate synthase ThyX [Nucleotide transport and metabolism]; Predicted alternative thymidylate synthase [Nucleotide transport and metabolism].
Q#76 - >PSP-ZC08-076	superfamily	294057	47	144	7.6521e-06	44.6038	cl00075	HATPase_c superfamily	C	-	Histidine kinase-like ATPases; This family includes several ATP-binding proteins for example: histidine kinase, DNA gyrase B, topoisomerases, heat shock protein HSP90, phytochrome-like ATPases and DNA mismatch repair proteins
Q#78 - >PSP-ZC08-078	superfamily	302582	15	120	9.44688e-07	43.0322	cl16941	NTP-PPase superfamily	-	-	Nucleoside Triphosphate Pyrophosphohydrolase (EC 3.6.1.8) MazG-like domain superfamily; This superfamily contains enzymes that hydrolyze the alpha-beta phosphodiester bond of all canonical NTPs into monophosphate derivatives and pyrophosphate (PPi). Divalent ions, such as Mg2+ ion(s), are essential to activate a proposed water nucleophile and stabilize the charged intermediates to facilitate cata…
Q#79 - >PSP-ZC08-079	superfamily	304359	9	161	2.42538e-09	55.2704	cl21455	P-loop_NTPase superfamily	C	-	P-loop containing Nucleoside Triphosphate Hydrolases; Members of the P-loop NTPase domain superfamily are characterized by a conserved nucleotide phosphate-binding motif, also referred to as the Walker A motif (GxxxxGK[S/T], where x is any residue), and the Walker B motif (hhhh[D/E], where h is a hydrophobic residue). The Walker A and B motifs bind the beta-gamma phosphate moiety of the bound nuc…
Q#79 - >PSP-ZC08-079	superfamily	304668	345	394	1.40304e-07	46.3843	cl22977	UvrD_C_2 superfamily	-	-	UvrD-like helicase C-terminal domain; This domain is found at the C-terminus of a wide variety of helicase enzymes. This domain has a AAA-like structural fold.
Q#81 - >PSP-ZC08-081	superfamily	295402	431	761	5.23243e-28	114.435	cl02626	DNA_pol_A superfamily	-	-	Family A polymerase primarily fills DNA gaps that arise during DNA repair, recombination and replication; DNA polymerase family A, 5'-3' polymerase domain. Family A polymerase functions primarily to fill DNA gaps that arise during DNA repair, recombination and replication. DNA-dependent DNA polymerases can be classified into six main groups based upon phylogenetic relationships with E. coli polym…
Q#81 - >PSP-ZC08-081	superfamily	299142	157	337	6.95274e-09	54.6085	cl10012	DnaQ_like_exo superfamily	-	-	DnaQ-like (or DEDD) 3'-5' exonuclease domain superfamily; The DnaQ-like exonuclease superfamily is a structurally conserved group of 3'-5' exonucleases, which catalyze the excision of nucleoside monophosphates at the DNA or RNA termini in the 3'-5' direction. It is also called the DEDD superfamily, after the four invariant acidic residues present in the catalytic site of its members. The superfam…
Q#82 - >PSP-ZC08-082	superfamily	299129	64	87	0.00569202	33.2214	cl09938	cond_enzymes superfamily	N	-	Condensing enzymes; Family of enzymes that catalyze a (decarboxylating or non-decarboxylating) Claisen-like condensation reaction. Members are share strong structural similarity, and are involved in the synthesis and degradation of fatty acids, and the production of polyketides, a diverse group of natural products.
