# Supplementary material for: Three novel Pseudomonas phages isolated from composting provide insights into the evolution and diversity of tailed phages
Source: BMC Genomics. 2017 May 4;18:346. doi: 10.1186/s12864-017-3729-z (PMC5418858; doi:10.1186/s12864-017-3729-z)
Supplement: Supplementary file 6 — ZC03 and ZC08 genes list and codon usage for amino acids of interest. (XLSX 28 kb) [file 12864_2017_3729_MOESM6_ESM.xlsx]

## Sheet: ZC03ZC08 genes and aa comp.
VOCs gene name	GenBank Name	Annotation	ORF Start	ORF End	Strand	A+T%	pI	# AA	Comparison	AAC (Asn)	ACA (Thr)	AGA (Arg)	CCA (Pro)	CTA (Leu)	GTA (Val)	TVA (Ser)	TTA (Leu)
PSP-ZC03-001	ZC03_001	hypothetical protein (PSP-ZC03-001)	48	2102	+	59,61	5,25	684	ZC08_001	1,46	2,04	2,63	2,04	1,17	1,17	2,04	1,17
PSP-ZC03-002	ZC03_002	hypothetical protein (PSP-ZC03-002)	2107	3102	+	59,94	5,94	331	No Gene Found	1,20	2,41	0,00	2,41	1,81	1,81	2,41	1,81
PSP-ZC03-003	ZC03_003	hypothetical protein (PSP-ZC03-003)	3099	4619	+	56,41	4,70	506	ZC08_003	3,16	2,37	1,18	2,37	2,76	2,76	2,37	2,76
PSP-ZC03-004	ZC03_004	hypothetical protein (PSP-ZC03-004)	4739	5614	+	56,28	4,03	291	ZC08_004	1,71	2,05	0,68	2,05	0,00	0,00	2,05	0,00
PSP-ZC03-005	ZC03_005	hypothetical protein (PSP-ZC03-005)	5678	6640	+	56,80	5,81	320	ZC08_005	3,12	2,80	3,43	2,80	0,31	0,31	2,80	0,31
PSP-ZC03-006	ZC03_006	hypothetical protein (PSP-ZC03-006)	6637	7287	+	60,22	4,73	216	ZC08_006	0,46	1,84	4,15	1,84	1,38	1,38	1,84	1,38
PSP-ZC03-007	ZC03_007	hypothetical protein (PSP-ZC03-007)	7303	7587	+	59,30	5,16	94	ZC08_007	3,16	2,11	0,00	2,11	0,00	0,00	2,11	0,00
PSP-ZC03-008	ZC03_008	hypothetical protein (PSP-ZC03-008)	7571	7810	+	57,92	7,81	79	ZC08_008	5,00	0,00	1,25	0,00	0,00	0,00	0,00	0,00
PSP-ZC03-009	ZC03_009	Putative exonuclease (EBP-N4-042)	7785	8756	+	55,76	5,40	323	ZC08_009	2,47	0,93	1,23	0,93	0,00	0,00	0,93	0,00
PSP-ZC03-010	ZC03_010	Putative primase (EBP-N4-043)	8774	10921	+	56,61	5,61	715	ZC08_010	3,07	1,96	1,40	1,96	0,14	0,14	1,96	0,14
PSP-ZC03-011	ZC03_011	gp44 (EBP-N4-044)	10918	11664	+	55,69	5,13	248	ZC08_011	3,21	1,20	0,80	1,20	0,00	0,00	1,20	0,00
PSP-ZC03-012	ZC03_012	single-stranded DNA-binding protein (EBP-N4-045)	11664	12398	+	52,24	5,69	244	ZC08_012	3,67	0,00	0,00	0,00	0,00	0,00	0,00	0,00
PSP-ZC03-013	ZC03_013	hypothetical protein (EBP-EcP1-048)	12403	13245	+	57,89	5,07	280	ZC08_013	3,20	0,71	0,36	0,71	0,36	0,36	0,71	0,36
PSP-ZC03-014	ZC03_014	hypothetical protein (PSP-ZC03-014)	13312	13494	+	50,82	9,77	60	ZC08_014	1,64	0,00	1,64	0,00	0,00	0,00	0,00	0,00
PSP-ZC03-015	ZC03_015	virion RNA polymerase (EBP-N4-050)	24478	13544	-	55,38	5,32	3644	ZC08_015	3,70	1,45	3,70	1,45	0,38	0,38	1,45	0,38
PSP-ZC03-016	ZC03_016	Peptidoglycan hydrolase gp181-like {ECO:0000305} (PSP-ZC03-016)	26987	24492	-	57,69	5,25	831	ZC08_016	3,97	2,28	2,40	2,28	0,12	0,12	2,28	0,12
PSP-ZC03-017	ZC03_017	16.5 kDa protein (EBP-N4-052)	27454	27002	-	56,51	9,39	150	ZC08_017	7,28	0,00	3,97	0,00	0,00	0,00	0,00	0,00
PSP-ZC03-018	ZC03_018	gp53 (EBP-N4-053)	30171	27463	-	61,65	4,70	902	ZC08_018	3,32	1,99	1,66	1,99	2,44	2,44	1,99	2,44
PSP-ZC03-019	ZC03_019	gp54 (EBP-N4-054)	30993	30181	-	55,97	4,42	270	ZC08_019	2,58	2,21	2,58	2,21	0,74	0,74	2,21	0,74
PSP-ZC03-020	ZC03_020	gp55 (EBP-N4-055)	31641	31048	-	57,58	9,28	197	ZC08_020	2,53	1,01	2,02	1,01	0,00	0,00	1,01	0,00
PSP-ZC03-021	ZC03_021	major coat protein (EBP-N4-056)	32891	31695	-	52,21	5,16	398	ZC08_021	4,76	1,00	0,50	1,00	0,00	0,00	1,00	0,00
PSP-ZC03-022	ZC03_022	gp57 (EBP-N4-057)	34030	32903	-	59,57	4,45	375	ZC08_022	3,46	0,80	1,33	0,80	0,53	0,53	0,80	0,53
PSP-ZC03-023	ZC03_023	hypothetical protein (LIT1-079)	34365	34030	-	58,93	5,17	111	ZC08_023	0,89	0,00	0,89	0,00	0,00	0,00	0,00	0,00
PSP-ZC03-024	ZC03_024	Putative portal protein (EBP-N4-059)	36606	34369	-	57,86	4,88	745	ZC08_024	2,01	1,34	2,55	1,34	0,13	0,13	1,34	0,13
PSP-ZC03-025	ZC03_025	gp60 (EBP-N4-060)	37087	36593	-	61,21	8,85	164	ZC08_025	2,42	1,21	7,88	1,21	1,82	1,82	1,21	1,82
PSP-ZC03-026	ZC03_026	N-acetylmuramidase (EBP-N4-061)	37661	37077	-	61,03	8,26	194	ZC08_026	1,03	2,05	2,56	2,05	1,03	1,03	2,05	1,03
PSP-ZC03-027	ZC03_027	hypothetical protein (PSP-ZC03-027)	37971	37645	-	60,24	8,03	108	ZC08_027	1,83	2,75	5,50	2,75	1,83	1,83	2,75	1,83
PSP-ZC03-028	ZC03_028	hypothetical protein (PSP-ZC03-028)	38128	37958	-	60,82	4,32	56	ZC08_028	1,75	0,00	3,51	0,00	3,51	3,51	0,00	3,51
PSP-ZC03-029	ZC03_029	hypothetical protein (PSP-ZC03-029)	38625	38128	-	60,84	4,50	165	ZC08_029	3,61	1,81	1,81	1,81	1,20	1,20	1,81	1,20
PSP-ZC03-030	ZC03_030	30 kDa protein (EBP-N4-067)	39326	38625	-	61,40	5,49	233	ZC08_030	3,42	0,43	2,99	0,43	0,43	0,43	0,43	0,43
PSP-ZC03-031	ZC03_031	Terminase large subunit (EBP-N4-068)	40942	39335	-	59,83	5,78	535	ZC08_031	3,54	1,87	2,61	1,87	0,37	0,37	1,87	0,37
PSP-ZC03-032	ZC03_032	gp69 (EBP-N4-069)	41600	40917	-	61,70	6,92	227	ZC08_032	3,95	3,07	2,19	3,07	0,44	0,44	3,07	0,44
PSP-ZC03-033	ZC03_033	hypothetical protein (PSP-ZC03-033)	41657	41830	+	60,92	9,10	57	ZC08_033	1,72	1,72	1,72	1,72	1,72	1,72	1,72	1,72
PSP-ZC03-034	ZC03_044	hypothetical protein (PSP-ZC03-034)	43637	43975	+	54,28	4,08	112	ZC08_043	1,77	1,77	0,00	1,77	0,00	0,00	1,77	0,00
PSP-ZC03-035	ZC03_045	hypothetical protein (PSP-ZC03-035)	44044	44199	+	62,18	9,16	51	ZC08_044	0,00	0,00	1,92	0,00	0,00	0,00	0,00	0,00
PSP-ZC03-036	ZC03_046	hypothetical protein (PSP-ZC03-036)	44186	44476	+	62,20	5,62	96	ZC08_045	3,09	0,00	1,03	0,00	6,19	6,19	0,00	6,19
PSP-ZC03-037	ZC03_047	hypothetical protein (PSP-ZC03-037)	44473	44904	+	63,89	5,30	143	No Gene Found	4,17	0,69	0,69	0,69	3,47	3,47	0,69	3,47
PSP-ZC03-038	ZC03_048	hypothetical protein (PSP-ZC03-038)	45125	45433	+	50,16	5,17	102	ZC08_046	3,88	0,00	0,00	0,00	0,00	0,00	0,00	0,00
PSP-ZC03-039	ZC03_049	gp2 (EBP-N4-002)	46001	46384	+	48,44	5,12	127	ZC08_047	6,25	0,00	0,00	0,00	0,00	0,00	0,00	0,00
PSP-ZC03-040	ZC03_050	gp21 (EBP-N4-021)	46700	46918	+	56,62	6,55	72	ZC08_049	4,11	2,74	1,37	2,74	1,37	1,37	2,74	1,37
PSP-ZC03-041	ZC03_051	hypothetical protein (PSP-ZC03-041)	47005	47187	+	63,93	8,27	60	No Gene Found	3,28	1,64	1,64	1,64	4,92	4,92	1,64	4,92
PSP-ZC03-042	ZC03_052	hypothetical protein (PSP-ZC03-042)	47205	47390	+	58,06	4,24	61	No Gene Found	0,00	3,23	1,61	3,23	0,00	0,00	3,23	0,00
PSP-ZC03-043	ZC03_053	hypothetical protein (RSP-DSS3P2-046)	47402	47902	+	57,29	5,01	166	No Gene Found	2,40	1,80	1,20	1,80	0,60	0,60	1,80	0,60
PSP-ZC03-044	ZC03_054	hypothetical protein (PSP-ZC03-044)	47899	47997	+	61,62	8,14	32	No Gene Found	0,00	0,00	3,03	0,00	3,03	3,03	0,00	3,03
PSP-ZC03-045	ZC03_055	hypothetical protein (PSP-ZC03-045)	47997	48110	+	59,65	9,16	37	No Gene Found	2,63	0,00	2,63	0,00	2,63	2,63	0,00	2,63
PSP-ZC03-046	ZC03_056	hypothetical protein (PSP-ZC03-046)	48120	48287	+	58,93	3,73	55	ZC08_050	0,00	1,79	0,00	1,79	0,00	0,00	1,79	0,00
PSP-ZC03-047	ZC03_057	hypothetical protein (PSP-ZC03-047)	48287	48457	+	60,23	5,51	56	ZC08_051	3,51	0,00	0,00	0,00	1,75	1,75	0,00	1,75
PSP-ZC03-048	ZC03_058	RNAP1 (EBP-N4-015)	48614	49405	+	59,34	8,71	263	ZC08_052	2,65	0,76	0,76	0,76	1,52	1,52	0,76	1,52
PSP-ZC03-049	ZC03_059	hypothetical protein (PSP-ZC03-049)	49473	49661	+	58,20	10,19	62	ZC08_053	1,59	3,17	1,59	3,17	0,00	0,00	3,17	0,00
PSP-ZC03-050	ZC03_060	RNAP2 (EBP-N4-016)	49654	50847	+	55,53	5,03	397	ZC08_054	1,76	1,01	1,51	1,01	0,75	0,75	1,01	0,75
PSP-ZC03-051	ZC03_061	Putative AAA ATPase (EBP-N4-024)	50897	51097	+	55,72	9,52	66	ZC08_056;ZC08_058	0,00	0,00	0,00	0,00	0,00	0,00	0,00	0,00
PSP-ZC03-052	ZC03_062	DNA endonuclease I-HmuI (PSP-ZC03-052)	51220	51843	+	63,46	9,89	207	ZC08_057	3,37	2,88	3,85	2,88	1,44	1,44	2,88	1,44
PSP-ZC03-053	ZC03_063	Putative AAA ATPase (EBP-N4-024)	52088	52840	+	55,51	5,00	250	ZC08_056;ZC08_058	2,79	0,40	0,00	0,40	0,40	0,40	0,40	0,40
PSP-ZC03-054	ZC03_064	gp25 (EBP-N4-025)	52840	53997	+	57,94	6,13	385	ZC08_059	1,30	1,55	1,55	1,55	0,78	0,78	1,55	0,78
PSP-ZC03-055	ZC03_065	hypothetical protein (PSP-ZC03-055)	53998	54189	+	61,98	5,73	63	ZC08_060	0,00	1,56	3,13	1,56	0,00	0,00	1,56	0,00
PSP-ZC03-056	ZC03_066	hypothetical protein (PSP-ZC03-056)	54186	54449	+	59,85	7,93	87	ZC08_061	2,27	2,27	1,14	2,27	1,14	1,14	2,27	1,14
PSP-ZC03-057	ZC03_067	hypothetical protein (PSP-ZC03-057)	54442	54813	+	57,26	8,90	123	ZC08_062	1,61	1,61	0,00	1,61	0,81	0,81	1,61	0,81
PSP-ZC03-058	ZC03_068	hypothetical protein (PSP-ZC03-058)	54818	55195	+	52,65	6,49	125	ZC08_063	2,38	0,79	0,00	0,79	3,17	3,17	0,79	3,17
PSP-ZC03-059	ZC03_069	hypothetical protein (PSP-ZC03-059)	55192	55524	+	60,66	4,58	110	ZC08_064	0,90	1,80	0,00	1,80	1,80	1,80	1,80	1,80
PSP-ZC03-060	ZC03_070	hypothetical protein (PSP-ZC03-060)	55553	55753	+	59,70	9,45	66	ZC08_065	5,97	1,49	2,99	1,49	2,99	2,99	1,49	2,99
PSP-ZC03-061	ZC03_071	hypothetical protein (PSP-ZC03-061)	55753	56157	+	60,74	5,15	134	ZC08_066	3,70	2,22	1,48	2,22	1,48	1,48	2,22	1,48
PSP-ZC03-062	ZC03_072	hypothetical protein (PSP-ZC03-062)	56167	56520	+	54,24	9,23	117	ZC08_067	4,24	0,85	0,85	0,85	0,00	0,00	0,85	0,00
PSP-ZC03-063	ZC03_073	hypothetical protein (PSP-ZC03-063)	56520	56717	+	57,58	8,95	65	No Gene Found	3,03	0,00	0,00	0,00	0,00	0,00	0,00	0,00
PSP-ZC03-064	ZC03_074	hypothetical protein (PSP-ZC03-064)	56723	56998	+	53,26	8,93	91	ZC08_068	1,09	0,00	0,00	0,00	0,00	0,00	0,00	0,00
PSP-ZC03-065	ZC03_075	hypothetical protein (PSP-ZC03-065)	57017	57271	+	54,90	4,91	84	ZC08_069	1,18	1,18	1,18	1,18	0,00	0,00	1,18	0,00
PSP-ZC03-066	ZC03_076	hypothetical protein (PSP-ZC03-066)	57273	57488	+	49,07	4,73	71	ZC08_070	4,17	0,00	0,00	0,00	0,00	0,00	0,00	0,00
PSP-ZC03-067	ZC03_077	hypothetical protein (PSP-ZC03-067)	57491	57721	+	53,25	6,81	76	ZC08_071	1,30	0,00	1,30	0,00	0,00	0,00	0,00	0,00
PSP-ZC03-068	ZC03_078	hypothetical protein (PSP-ZC03-068)	57663	57974	+	52,88	5,08	103	ZC08_072	2,88	0,96	0,96	0,96	0,00	0,00	0,96	0,00
PSP-ZC03-069	ZC03_079	hypothetical protein (PSP-ZC03-069)	57971	58216	+	48,37	4,45	81	ZC08_076	0,00	1,22	2,44	1,22	0,00	0,00	1,22	0,00
PSP-ZC03-070	ZC03_080	hypothetical protein (PSP-ZC03-070)	58216	58386	+	54,39	4,83	56	ZC08_077	1,75	1,75	1,75	1,75	1,75	1,75	1,75	1,75
PSP-ZC03-071	ZC03_081	hypothetical protein (PSP-ZC03-071)	58361	58555	+	50,26	4,40	64	ZC08_078	4,62	1,54	1,54	1,54	1,54	1,54	1,54	1,54
PSP-ZC03-072	ZC03_082	hypothetical protein (PSP-ZC03-072)	58545	58913	+	55,56	5,48	122	ZC08_079	2,44	0,00	0,81	0,00	1,63	1,63	0,00	1,63
PSP-ZC03-073	ZC03_083	hypothetical protein (PSP-ZC03-073)	58903	59151	+	60,24	4,95	82	ZC08_080	0,00	2,41	0,00	2,41	3,61	3,61	2,41	3,61
PSP-ZC03-074	ZC03_084	gp22 (EBP-N4-022)	59148	59579	+	58,56	9,48	143	ZC08_081	2,08	2,78	6,25	2,78	1,39	1,39	2,78	1,39
PSP-ZC03-075	ZC03_085	dCTP deaminase (EBP-N4-026)	59591	60040	+	56,67	6,28	149	ZC08_082	1,33	1,33	0,67	1,33	2,00	2,00	1,33	2,00
PSP-ZC03-076	ZC03_086	hypothetical protein (PSP-ZC03-076)	60037	60483	+	59,96	4,01	148	ZC08_083	3,36	1,34	0,00	1,34	0,00	0,00	1,34	0,00
PSP-ZC03-077	ZC03_087	gp30 (EBP-N4-030)	60483	61295	+	55,84	8,72	270	ZC08_084	1,85	1,48	1,48	1,48	0,37	0,37	1,48	0,37
PSP-ZC03-078	ZC03_088	hypothetical protein (PSP-ZC03-078)	61374	63548	+	60,28	8,66	724	ZC08_085	1,66	0,83	2,07	0,83	0,55	0,55	0,83	0,55
PSP-ZC03-079	ZC03_089	rIIB-like protein (EBP-N4-034)	63541	64680	+	56,84	6,73	379	ZC08_086	3,16	1,05	1,32	1,05	0,53	0,53	1,05	0,53
PSP-ZC03-080	ZC03_090	gp36 (EBP-N4-036)	64680	65135	+	55,70	6,06	151	ZC08_087	3,29	1,32	0,00	1,32	0,00	0,00	1,32	0,00
PSP-ZC03-081	ZC03_091	DNA helicase (EBP-N4-037)	65178	66395	+	59,93	6,14	405	ZC08_088	2,71	0,99	1,97	0,99	1,72	1,72	0,99	1,72
PSP-ZC03-082	ZC03_092	hypothetical protein (PSP-ZC03-082)	66392	66853	+	64,07	4,86	153	ZC08_089	3,25	0,65	1,30	0,65	1,95	1,95	0,65	1,95
PSP-ZC03-083	ZC03_093	DNAP (EBP-N4-039)	66854	69367	+	58,55	5,82	837	ZC08_090	2,39	1,55	1,19	1,55	0,95	0,95	1,55	0,95
PSP-ZC03-084	ZC03_094	hypothetical protein (PSP-ZC03-084)	69357	69665	+	57,28	6,06	102	ZC08_091	0,97	4,85	2,91	4,85	1,94	1,94	4,85	1,94
PSP-ZC03-085	ZC03_095	hypothetical protein (PSP-ZC03-085)	69665	69832	+	61,31	4,23	55	ZC08_092	1,79	3,57	0,00	3,57	1,79	1,79	3,57	1,79
VOCs gene name	GenBank Name	Annotation	ORF Start	ORF End	Strand	A+T%	pI	# AA	Comparison	AAC (Asn)	ACA (Thr)	AGA (Arg)	CCA (Pro)	CTA (Leu)	GTA (Val)	TVA (Ser)	TTA (Leu)
PSP-ZC08-001	ZC08_001	hypothetical protein (PSP-ZC03-001)	48	2102	+	60,05	5,13	684	ZC03_001	1,46	1,90	2,63	1,90	0,88	0,88	1,90	0,88
PSP-ZC08-002	ZC08_002	hypothetical protein (PSP-ZC08-082)	2198	3211	+	41,91	5,78	337	No Gene Found	3,85	1,18	0,59	1,18	0,59	0,59	1,18	0,59
PSP-ZC08-003	ZC08_003	hypothetical protein (PSP-ZC03-003)	3199	4674	+	51,29	4,61	491	ZC03_003	2,44	1,83	0,81	1,83	1,02	1,02	1,83	1,02
PSP-ZC08-004	ZC08_004	hypothetical protein (PSP-ZC03-004)	4794	5678	+	56,05	4,05	294	ZC03_004	2,37	2,03	0,68	2,03	0,00	0,00	2,03	0,00
PSP-ZC08-005	ZC08_005	hypothetical protein (PSP-ZC03-005)	5742	6704	+	58,15	5,86	320	ZC03_005	3,43	1,56	3,43	1,56	0,31	0,31	1,56	0,31
PSP-ZC08-006	ZC08_006	hypothetical protein (PSP-ZC03-006)	6701	7351	+	59,91	4,73	216	ZC03_006	0,46	1,84	4,61	1,84	1,38	1,38	1,84	1,38
PSP-ZC08-007	ZC08_007	hypothetical protein (PSP-ZC03-007)	7367	7651	+	59,30	5,16	94	ZC03_007	3,16	2,11	0,00	2,11	0,00	0,00	2,11	0,00
PSP-ZC08-008	ZC08_008	hypothetical protein (PSP-ZC03-008)	7635	7874	+	57,50	6,89	79	ZC03_008	3,75	0,00	1,25	0,00	0,00	0,00	0,00	0,00
PSP-ZC08-009	ZC08_009	Putative exonuclease (EBP-N4-042)	7849	8820	+	56,38	5,40	323	ZC03_009	2,47	0,93	1,23	0,93	0,00	0,00	0,93	0,00
PSP-ZC08-010	ZC08_010	Putative primase (EBP-N4-043)	8838	10985	+	56,33	5,61	715	ZC03_010	3,07	1,82	1,54	1,82	0,00	0,00	1,82	0,00
PSP-ZC08-011	ZC08_011	gp44 (EBP-N4-044)	10982	11728	+	55,96	5,13	248	ZC03_011	2,41	1,20	0,80	1,20	0,00	0,00	1,20	0,00
PSP-ZC08-012	ZC08_012	single-stranded DNA-binding protein (EBP-N4-045)	11728	12462	+	51,97	5,69	244	ZC03_012	3,67	0,00	0,00	0,00	0,00	0,00	0,00	0,00
PSP-ZC08-013	ZC08_013	hypothetical protein (EBP-EcP1-048)	12467	13309	+	57,41	5,02	280	ZC03_013	3,20	0,71	0,36	0,71	0,36	0,36	0,71	0,36
PSP-ZC08-014	ZC08_014	hypothetical protein (PSP-ZC03-014)	13376	13558	+	51,91	9,77	60	ZC03_014	0,00	0,00	0,00	0,00	0,00	0,00	0,00	0,00
PSP-ZC08-015	ZC08_015	virion RNA polymerase (EBP-N4-050)	24635	13602	-	55,49	5,34	3677	ZC03_015	3,64	1,22	3,48	1,22	0,33	0,33	1,22	0,33
PSP-ZC08-016	ZC08_016	Peptidoglycan hydrolase gp181-like {ECO:0000305} (PSP-ZC03-016)	27144	24649	-	58,25	5,42	831	ZC03_016	3,85	2,04	2,76	2,04	0,12	0,12	2,04	0,12
PSP-ZC08-017	ZC08_017	16.5 kDa protein (EBP-N4-052)	27611	27159	-	56,95	9,39	150	ZC03_017	6,62	0,00	3,97	0,00	0,00	0,00	0,00	0,00
PSP-ZC08-018	ZC08_018	gp53 (EBP-N4-053)	30328	27620	-	61,83	4,73	902	ZC03_018	3,32	2,10	1,55	2,10	2,44	2,44	2,10	2,44
PSP-ZC08-019	ZC08_019	gp54 (EBP-N4-054)	31150	30338	-	56,58	4,42	270	ZC03_019	2,58	2,21	2,58	2,21	0,74	0,74	2,21	0,74
PSP-ZC08-020	ZC08_020	gp55 (EBP-N4-055)	31798	31205	-	58,08	9,28	197	ZC03_020	3,03	1,01	2,02	1,01	0,00	0,00	1,01	0,00
PSP-ZC08-021	ZC08_021	major coat protein (EBP-N4-056)	33048	31852	-	52,05	5,16	398	ZC03_021	4,51	1,00	0,50	1,00	0,00	0,00	1,00	0,00
PSP-ZC08-022	ZC08_022	gp57 (EBP-N4-057)	34187	33060	-	59,40	4,47	375	ZC03_022	3,72	0,80	1,33	0,80	0,53	0,53	0,80	0,53
PSP-ZC08-023	ZC08_023	hypothetical protein (LIT1-079)	34522	34187	-	58,63	5,17	111	ZC03_023	0,89	0,00	0,89	0,00	0,00	0,00	0,00	0,00
PSP-ZC08-024	ZC08_024	Putative portal protein (EBP-N4-059)	36763	34526	-	57,95	4,88	745	ZC03_024	1,88	1,34	2,68	1,34	0,13	0,13	1,34	0,13
PSP-ZC08-025	ZC08_025	gp60 (EBP-N4-060)	37244	36750	-	61,62	8,83	164	ZC03_025	2,42	1,21	7,88	1,21	2,42	2,42	1,21	2,42
PSP-ZC08-026	ZC08_026	N-acetylmuramidase (EBP-N4-061)	37818	37234	-	60,68	8,26	194	ZC03_026	1,03	1,54	2,05	1,54	1,03	1,03	1,54	1,03
PSP-ZC08-027	ZC08_027	hypothetical protein (PSP-ZC03-027)	38128	37802	-	60,24	8,03	108	ZC03_027	1,83	2,75	5,50	2,75	1,83	1,83	2,75	1,83
PSP-ZC08-028	ZC08_028	hypothetical protein (PSP-ZC03-028)	38285	38115	-	60,23	4,32	56	ZC03_028	1,75	0,00	3,51	0,00	3,51	3,51	0,00	3,51
PSP-ZC08-029	ZC08_029	hypothetical protein (PSP-ZC03-029)	38782	38285	-	61,65	4,56	165	ZC03_029	3,61	1,81	1,81	1,81	1,20	1,20	1,81	1,20
PSP-ZC08-030	ZC08_030	30 kDa protein (EBP-N4-067)	39483	38782	-	61,68	5,49	233	ZC03_030	3,85	0,43	3,85	0,43	0,43	0,43	0,43	0,43
PSP-ZC08-031	ZC08_031	Terminase large subunit (EBP-N4-068)	41099	39492	-	60,14	5,78	535	ZC03_031	3,92	2,05	2,80	2,05	0,37	0,37	2,05	0,37
PSP-ZC08-032	ZC08_032	gp69 (EBP-N4-069)	41757	41074	-	61,55	6,92	227	ZC03_032	3,51	3,07	2,19	3,07	0,44	0,44	3,07	0,44
PSP-ZC08-033	ZC08_033	hypothetical protein (PSP-ZC03-033)	41814	41987	+	60,92	9,57	57	ZC03_033	1,72	1,72	1,72	1,72	1,72	1,72	1,72	1,72
PSP-ZC08-034	ZC08_043	hypothetical protein (PSP-ZC03-034)	43748	44104	+	54,62	3,98	118	ZC03_044	1,68	1,68	0,00	1,68	0,00	0,00	1,68	0,00
PSP-ZC08-035	ZC08_044	hypothetical protein (PSP-ZC03-035)	44173	44328	+	62,18	9,16	51	ZC03_045	0,00	0,00	1,92	0,00	0,00	0,00	0,00	0,00
PSP-ZC08-036	ZC08_045	hypothetical protein (PSP-ZC03-036)	44315	44605	+	60,14	5,62	96	ZC03_046	3,09	0,00	1,03	0,00	6,19	6,19	0,00	6,19
PSP-ZC08-037	ZC08_046	hypothetical protein (PSP-ZC03-038)	44865	45173	+	50,49	5,17	102	ZC03_048	3,88	0,00	0,00	0,00	0,00	0,00	0,00	0,00
PSP-ZC08-038	ZC08_047	gp2 (EBP-N4-002)	45741	46124	+	47,66	5,12	127	ZC03_049	6,25	0,00	0,00	0,00	0,00	0,00	0,00	0,00
PSP-ZC08-039	ZC08_048	hypothetical protein (PSP-ZC08-045)	46190	46438	+	62,65	9,43	82	No Gene Found	0,00	3,61	3,61	3,61	1,20	1,20	3,61	1,20
PSP-ZC08-040	ZC08_049	gp21 (EBP-N4-021)	46449	46667	+	60,73	5,13	72	ZC03_050	4,11	2,74	0,00	2,74	2,74	2,74	2,74	2,74
PSP-ZC08-041	ZC08_050	hypothetical protein (PSP-ZC03-046)	47167	47334	+	56,55	3,73	55	ZC03_056	0,00	1,79	0,00	1,79	0,00	0,00	1,79	0,00
PSP-ZC08-042	ZC08_051	hypothetical protein (PSP-ZC03-047)	47334	47504	+	60,23	5,51	56	ZC03_057	3,51	0,00	0,00	0,00	1,75	1,75	0,00	1,75
PSP-ZC08-043	ZC08_052	RNAP1 (EBP-N4-015)	47661	48452	+	59,34	8,71	263	ZC03_058	2,65	0,76	0,76	0,76	1,52	1,52	0,76	1,52
PSP-ZC08-044	ZC08_053	hypothetical protein (PSP-ZC03-049)	48520	48708	+	59,26	10,19	62	ZC03_059	1,59	3,17	1,59	3,17	0,00	0,00	3,17	0,00
PSP-ZC08-045	ZC08_054	RNAP2 (EBP-N4-016)	48701	49714	+	55,92	5,78	337	ZC03_060	2,96	0,59	1,48	0,59	0,89	0,89	0,59	0,89
PSP-ZC08-046	ZC08_055	putative HNH endonuclease (RSP-EE36P1-008)	50016	50645	+	60,95	9,36	209	No Gene Found	2,38	1,90	1,90	1,90	3,33	3,33	1,90	3,33
PSP-ZC08-047	ZC08_056	Putative AAA ATPase (EBP-N4-024)	50907	51107	+	54,73	9,52	66	ZC03_061;ZC03_063	0,00	0,00	0,00	0,00	0,00	0,00	0,00	0,00
PSP-ZC08-048	ZC08_057	DNA endonuclease I-HmuI (PSP-ZC03-052)	51230	51853	+	63,46	9,89	207	ZC03_062	3,37	2,88	3,85	2,88	1,44	1,44	2,88	1,44
PSP-ZC08-049	ZC08_058	Putative AAA ATPase (EBP-N4-024)	52098	52850	+	55,51	5,00	250	ZC03_061;ZC03_063	2,79	0,40	0,00	0,40	0,40	0,40	0,40	0,40
PSP-ZC08-050	ZC08_059	gp25 (EBP-N4-025)	52850	54007	+	57,94	6,13	385	ZC03_064	1,30	1,55	1,55	1,55	0,78	0,78	1,55	0,78
PSP-ZC08-051	ZC08_060	hypothetical protein (PSP-ZC03-055)	54008	54199	+	61,98	5,73	63	ZC03_065	0,00	1,56	3,13	1,56	0,00	0,00	1,56	0,00
PSP-ZC08-052	ZC08_061	hypothetical protein (PSP-ZC03-056)	54196	54459	+	59,85	7,93	87	ZC03_066	2,27	2,27	1,14	2,27	1,14	1,14	2,27	1,14
PSP-ZC08-053	ZC08_062	hypothetical protein (PSP-ZC03-057)	54452	54823	+	57,26	8,90	123	ZC03_067	1,61	1,61	0,00	1,61	0,81	0,81	1,61	0,81
PSP-ZC08-054	ZC08_063	hypothetical protein (PSP-ZC03-058)	54828	55205	+	52,65	6,49	125	ZC03_068	2,38	0,79	0,00	0,79	3,17	3,17	0,79	3,17
PSP-ZC08-055	ZC08_064	hypothetical protein (PSP-ZC03-059)	55202	55534	+	60,66	4,58	110	ZC03_069	0,90	1,80	0,00	1,80	1,80	1,80	1,80	1,80
PSP-ZC08-056	ZC08_065	hypothetical protein (PSP-ZC03-060)	55563	55763	+	59,70	9,45	66	ZC03_070	5,97	1,49	2,99	1,49	2,99	2,99	1,49	2,99
PSP-ZC08-057	ZC08_066	hypothetical protein (PSP-ZC03-061)	55763	56167	+	60,74	5,15	134	ZC03_071	3,70	2,22	1,48	2,22	1,48	1,48	2,22	1,48
PSP-ZC08-058	ZC08_067	hypothetical protein (PSP-ZC03-062)	56177	56530	+	53,95	9,23	117	ZC03_072	4,24	0,85	0,85	0,85	0,00	0,00	0,85	0,00
PSP-ZC08-059	ZC08_068	hypothetical protein (PSP-ZC03-064)	56733	57008	+	53,62	8,93	91	ZC03_074	1,09	0,00	0,00	0,00	0,00	0,00	0,00	0,00
PSP-ZC08-060	ZC08_069	hypothetical protein (PSP-ZC03-065)	57027	57281	+	54,90	4,91	84	ZC03_075	1,18	1,18	1,18	1,18	0,00	0,00	1,18	0,00
PSP-ZC08-061	ZC08_070	hypothetical protein (PSP-ZC03-066)	57283	57498	+	49,07	4,73	71	ZC03_076	4,17	0,00	0,00	0,00	0,00	0,00	0,00	0,00
PSP-ZC08-062	ZC08_071	hypothetical protein (PSP-ZC03-067)	57501	57731	+	53,25	6,81	76	ZC03_077	1,30	0,00	1,30	0,00	0,00	0,00	0,00	0,00
PSP-ZC08-063	ZC08_072	hypothetical protein (PSP-ZC03-068)	57673	57873	+	56,22	6,57	66	ZC03_078	4,48	1,49	1,49	1,49	0,00	0,00	1,49	0,00
PSP-ZC08-064	ZC08_073	hypothetical protein (PSP-ZC08-020)	57984	58127	+	47,92	8,36	47	No Gene Found	4,17	0,00	0,00	0,00	2,08	2,08	0,00	2,08
PSP-ZC08-065	ZC08_074	hypothetical protein (PSP-ZC08-019)	58120	58518	+	45,61	5,18	132	No Gene Found	2,26	0,00	0,75	0,00	1,50	1,50	0,00	1,50
PSP-ZC08-066	ZC08_075	hypothetical protein (PSP-ZC08-018)	58515	58904	+	37,69	4,92	129	No Gene Found	3,08	0,77	0,00	0,77	0,00	0,00	0,77	0,00
PSP-ZC08-067	ZC08_076	hypothetical protein (PSP-ZC03-069)	58901	59146	+	48,37	4,45	81	ZC03_079	0,00	1,22	2,44	1,22	0,00	0,00	1,22	0,00
PSP-ZC08-068	ZC08_077	hypothetical protein (PSP-ZC03-070)	59146	59316	+	54,39	4,83	56	ZC03_080	1,75	1,75	1,75	1,75	1,75	1,75	1,75	1,75
PSP-ZC08-069	ZC08_078	hypothetical protein (PSP-ZC03-071)	59291	59485	+	50,26	4,40	64	ZC03_081	4,62	1,54	1,54	1,54	1,54	1,54	1,54	1,54
PSP-ZC08-070	ZC08_079	hypothetical protein (PSP-ZC03-072)	59475	59843	+	55,56	5,48	122	ZC03_082	2,44	0,00	0,81	0,00	1,63	1,63	0,00	1,63
PSP-ZC08-071	ZC08_080	hypothetical protein (PSP-ZC03-073)	59833	60081	+	60,24	4,95	82	ZC03_083	0,00	2,41	0,00	2,41	3,61	3,61	2,41	3,61
PSP-ZC08-072	ZC08_081	gp22 (EBP-N4-022)	60078	60509	+	58,56	9,48	143	ZC03_084	2,08	2,78	6,25	2,78	1,39	1,39	2,78	1,39
PSP-ZC08-073	ZC08_082	dCTP deaminase (EBP-N4-026)	60521	60970	+	56,67	6,28	149	ZC03_085	1,33	1,33	0,67	1,33	2,00	2,00	1,33	2,00
PSP-ZC08-074	ZC08_083	hypothetical protein (PSP-ZC03-076)	60967	61413	+	59,96	4,01	148	ZC03_086	3,36	1,34	0,00	1,34	0,00	0,00	1,34	0,00
PSP-ZC08-075	ZC08_084	gp30 (EBP-N4-030)	61413	62225	+	55,84	8,72	270	ZC03_087	1,85	1,48	1,48	1,48	0,37	0,37	1,48	0,37
PSP-ZC08-076	ZC08_085	hypothetical protein (PSP-ZC03-078)	62304	64478	+	60,32	8,66	724	ZC03_088	1,66	0,83	2,07	0,83	0,55	0,55	0,83	0,55
PSP-ZC08-077	ZC08_086	rIIB-like protein (EBP-N4-034)	64471	65610	+	57,11	6,29	379	ZC03_089	3,16	1,05	1,32	1,05	0,26	0,26	1,05	0,26
PSP-ZC08-078	ZC08_087	gp36 (EBP-N4-036)	65610	66065	+	55,70	6,06	151	ZC03_090	2,63	0,00	0,00	0,00	0,00	0,00	0,00	0,00
PSP-ZC08-079	ZC08_088	DNA helicase (EBP-N4-037)	66108	67325	+	59,93	6,14	405	ZC03_091	2,71	0,99	1,97	0,99	1,72	1,72	0,99	1,72
PSP-ZC08-080	ZC08_089	hypothetical protein (PSP-ZC03-082)	67322	67783	+	64,07	4,86	153	ZC03_092	3,25	0,65	1,30	0,65	1,95	1,95	0,65	1,95
PSP-ZC08-081	ZC08_090	DNAP (EBP-N4-039)	67784	70297	+	58,63	5,82	837	ZC03_093	2,39	1,55	1,19	1,55	0,95	0,95	1,55	0,95
PSP-ZC08-082	ZC08_091	hypothetical protein (PSP-ZC03-084)	70287	70595	+	57,28	6,06	102	ZC03_094	0,97	4,85	2,91	4,85	1,94	1,94	4,85	1,94
PSP-ZC08-083	ZC08_092	hypothetical protein (PSP-ZC03-085)	70595	70762	+	61,31	4,23	55	ZC03_095	1,79	3,57	0,00	3,57	1,79	1,79	3,57	1,79
Table S4: ZC03 and ZC08 genes list and codon usage for amino acids of interest
