# Supplementary material for: Three novel Pseudomonas phages isolated from composting provide insights into the evolution and diversity of tailed phages
Source: BMC Genomics. 2017 May 4;18:346. doi: 10.1186/s12864-017-3729-z (PMC5418858; doi:10.1186/s12864-017-3729-z)
Supplement: Supplementary file 7 — List of the genes present in the Homing endonuclease insertion region for phages ZC03 and ZC08. A list of gene features is also presented. (XLSX 11 kb) [file 12864_2017_3729_MOESM7_ESM.xlsx]

## Sheet: Planilha1
Homing endonucleases region
									Codon Usage for the 8 t-RNA genes carried by the phages
GenBank Gene Name	Annotation	ORF Start	ORF End	Strand	A+T%	pI	# AA	Comparison	AAC (Asn)	ACA (Thr)	AGA (Arg)	CCA (Pro)	CTA (Leu)	GTA (Val)	TVA (Ser)	TTA (Leu)	Additional information
ZC03_058	RNAP1 (Phage N4 gp15)	48614	49405	+	59,34	8,71	263	ZC08_052	2,65	0,76	0,76	0,76	1,52	1,52	0,76	1,52	RNA polymerase II analogue - alpha subunit (PMID: 12193610 )
ZC03_059	hypothetical protein	49473	49661	+	58,20	10,19	62	ZC08_053	1,59	3,17	1,59	3,17	0,00	0,00	3,17	0,00	DNA-binding transcriptional repressor PuuR (CDD:PRK09943)
ZC03_060	RNAP2 (Phage N4 gp16)	49654	50847	+	55,53	5,03	397	ZC08_054	1,76	1,01	1,51	1,01	0,75	0,75	1,01	0,75	RNA polymerase II anologue - beta subunit (PMID: 12193610 )
ZC03_061	Putative AAA ATPase (Phage N4 gp24)	50897	51097	+	55,72	9,52	66	ZC08_056;ZC08_058	0,00	0,00	0,00	0,00	0,00	0,00	0,00	0,00	MoxR-like ATPase (COG0714)
ZC03_062	DNA endonuclease I-HmuI	51220	51843	+	63,46	9,89	207	ZC08_057 - 207/207(100%)	3,37	2,88	3,85	2,88	1,44	1,44	2,88	1,44	pfam13392 and pfam07463; both found in homing endonucleases
ZC03_063	Putative AAA ATPase (Phage N4 gp24)	52088	52840	+	55,51	5,00	250	ZC08_056;ZC08_058	2,79	0,40	0,00	0,40	0,40	0,40	0,40	0,40	ATPase (Vibrio phage VBP47); CRISPR/Cas system-associated protein Csc1 breaked domain (CDD:cl19005)
ZC03_064	Putative metallopeptidase (Phage N4 gp25)	52840	53997	+	57,94	6,13	385	ZC08_059	1,30	1,55	1,55	1,55	0,78	0,78	1,55	0,78	Metallopeptidase domain (pfam13203)
ZC08_052	RNAP1 (Phage N4 gp15)	47661	48452	+	59,34	8,71	263	ZC03_058	2,65	0,76	0,76	0,76	1,52	1,52	0,76	1,52	RNA polymerase II analogue - alpha subunit (PMID: 12193610 )
ZC08_053	hypothetical protein	48520	48708	+	59,26	10,19	62	ZC03_059	1,59	3,17	1,59	3,17	0,00	0,00	3,17	0,00	DNA-binding transcriptional repressor PuuR (CDD:PRK09943)
ZC08_054	RNAP2 (Phage N4 gp16)	48701	49714	+	55,92	5,78	337	ZC03_060	2,96	0,59	1,48	0,59	0,89	0,89	0,59	0,89	RNA polymerase II anologue - beta subunit (PMID: 12193610 )
ZC08_055	Putative HNH endonuclease (Phage EE36P1)	50016	50645	+	60,95	9,36	209	No Gene Found	2,38	1,90	1,90	1,90	3,33	3,33	1,90	3,33	HNH endonuclease (pfam13392)
ZC08_056	Putative AAA ATPase (Phage N4 gp24)	50907	51107	+	54,73	9,52	66	ZC03_061;ZC03_063	0,00	0,00	0,00	0,00	0,00	0,00	0,00	0,00	MoxR-like ATPase (COG0714)
ZC08_057	DNA endonuclease I-HmuI	51230	51853	+	63,46	9,89	207	ZC03_062 - 207/207(100%)	3,37	2,88	3,85	2,88	1,44	1,44	2,88	1,44	pfam13392 and pfam07463; both found in homing endonucleases
ZC08_058	Putative AAA ATPase (Phage N4 gp24)	52098	52850	+	55,51	5,00	250	ZC03_061;ZC03_063	2,79	0,40	0,00	0,40	0,40	0,40	0,40	0,40	ATPase (Vibrio phage VBP47); CRISPR/Cas system-associated protein Csc1 breaked domain (CDD:cl19005)
ZC08_059	Putative metallopeptidase (Phage N4 gp25)	52850	54007	+	57,94	6,13	385	ZC03_064	1,30	1,55	1,55	1,55	0,78	0,78	1,55	0,78	Metallopeptidase domain (pfam13203)
Table S5: List of the genes present in the Homing endonuclease insertion region for phages ZC03 and ZC08. A list of gene features is also presented.
