# Supplementary material for: Three novel Pseudomonas phages isolated from composting provide insights into the evolution and diversity of tailed phages
Source: BMC Genomics. 2017 May 4;18:346. doi: 10.1186/s12864-017-3729-z (PMC5418858; doi:10.1186/s12864-017-3729-z)
Supplement: Supplementary file 8 — Multiple sequence alignment of the T7-like RNA polymerase and N4-like RNA polymerases subunits 1 and 2. (TXT 12 kb) [file 12864_2017_3729_MOESM8_ESM.txt]

>EBP-T7-NP_041960.1
MNTINIAKNDF----------SDIELAAIPFNTLADHYGERLAREQLALEHESYEMGEAR
FRKMFERQLKAGEVADNAAAKPLITTLLPKMIARINDWFEEVKAKRGKRPTAFQFLQEIK
PEAVAYITIKTTLACLTSADNTTVQAVASAIGRAIEDEARFGRIRDLEAKHFKKNVEEQL
NKRVGHVYKKAFMQVVEADMLSKGLLGGEAWSSWHKEDSIHVGVRCIEMLIESTGMVSLH
RQNAGVVGQDSE----TIELAPEYAEAIATRAGALAGISPMFQPCVVPPKPWTGI-TGGG
YWANGRRPLALVRT--HSKKALMRYEDVYMPEVYKAINIAQNTAWKINKKVLAVANVITK
WKHCPVEDIPAIEREELPMKPEDIDMNPEALTAWKRAAAAVYRKDKARKSRRISLEFMLE
QANKFANHKAIWFPYNMDWRGRVYAVSM-FNPQGNDMTKGLLTLAKGKPIGK--------
----------EGYYWLKIHGA--NCAGVDKVPFPERIKFIEENHENIMACAKSPLENTWW
AEQDSPFCFLAFCFEYAGVQHHGLSYNCSLPLAFDGSCSGIQHFSAMLRDEVGGRAVNLL
PSE------TVQDIYGIVAKKVNEILQADAINGTDNEVVTVTDENTGEISEKVKLGTKAL
AGQWLAYGVTRSVTKRSVMTLAYGSKEFGFRQQVLEDTIQPAIDSGKGLMFTQPNQAAGY
M---AKLIWESVSVTVVAAVEAMNWLKSAAKLLAAEVKDKKTGEILRKRCAVHWVTPDGF
PVWQEYKKPIQTRLNLMFL-G-QFRLQPTINTNKDSEIDAHKQESGIAPNFVHSQDGSHL
RKTVVWA-------------------------------------------HEKYGI----
-------------------------------ESFAL--IHDSFGTIPADAANLFKAVRET
MVDTYESCDVLADFYDQFADQLHESQLDKMPALPAKGNLNLRDILESDFAFA
>STP-IME15-YP_006990207.1
MTVIAIEKNDF----------SDVELAVIPFNTLADHYGEKLAREQLALEHEAYEMGEAR
FRKIFERQLKAGEVADNAAAKPLVATLLPKMIERIHAWFEEVSAKRGKRPTAFKFLQEVK
PEAIAYITIKTVLGTLTSAEQTTVQAAASAVGRAIEDEARFGRIRDLEAKHFKKNVEEQL
NKRVGHVYKKAFLQVVEADMLSKGLMGGEAWSSWHKEDSIHVGVRCIEMLIEATGLVVLE
RQNAGVVGADAE----TLSLASEYADAIATRAGALAGISPMYQPCVVPPKPWTTV-TGGG
YWANGRRPLALVRT--HGKKALMRYEDVYMPEVYKAVNLAQSTAWKINKKVLAVANEITK
WKHCPVEDIPAIEREELPVKPDDIDENPEALTNWKRAAAAVYRKDKARKSRRLSLEFMLE
QANKFANHKAIWFPYNMDWRGRVYAVSM-FNPQGNDMTKGLLTLAKGKAIGK--------
----------EGFYWLKIHGA--NCAGVDKVPFPERIKFIEDNHEHIMASAKNPLEYTWW
AEQDSPFCFLAFCFEYAGVMHHGLSYNCSLPLAFDGSCSGIQHFSAMLRDEVGGRAVNLL
PSE------TVQDIYGIVAKKVNEIMQRDVISGTDDELVTETDKTTGEITEKAVLGTRTL
AGQWLAYGANRSVTKRSVMTLAYGSKEFGFRQQVLEDTIRPAIDSGKGLMFTIPNQAAGY
M---AKLIWDSVSVTVVAAVEAMKWLQSAAKLLAAEVKDKKTGEVLRNRCAVHWVTPDGF
PVWQEYRKPLQTRLNLMFL-G-QFRLQPTINTNKDSGIDAHKQESGIAPNFVHSQDGSHL
RKTVVWA-------------------------------------------HEKYGI----
-------------------------------ESFAL--IHDSFGTIPADAGNLFKAVRET
MVDTYENCDVLADFYEQFADQLHESQLDKMPALPKKGNLNLRDILESDFAFA
> EBP-N4-015-016
M---------------------------------------------STIEHQMH------
LEKLYNKNQLLPRMRQEFEENSGI-DF---------------------------------
-----------------------------------------------------KAFFAHI
GIDYKFGIDAMVQMALHKRADLPTLVGTLR----HHCKSAQEVADNLFKMAS--------
---EDCFNFDPT----IDKFIVI--YTISDDVQHELDSFQYPLPMVVRPKLLTKN-YGTG
YFT-CNKSVILKKN--HTD------DDICL----DHLNRMNKIPLSINWDVAHMVK----
------NEWANLDKPKEGETRQEFEKRVRAFQKYDRTAHEV-------------MGLLTQ
EGNKF------YLTHRPDKRGRTYSQGYHVNYQGTSWNKAVLEFAEKEVID---------
-XXXXXMQTFTAREYLKIDIA--NNYGLDKEDWDDRIAWFDKNENNLLNLVR--------
-EAEEPALFYAGVKAWMDVK---EGKPIGYPVALDATSSGLQILACLTGDRRAAELCNVV
NYRDESGKVKRRDAYTVIYNKMLNTLGKG-AR----------------------------
--------IKRNDCKQAIMTALYGSEA-------------------------KPKEVFGE
GIM-LNVFESTMNVEAPAVWELNKFWLQCG-NPEAF--------------VYHWVMPDGF
NVYIKVMVNEVETVHFL---DKPYDCVRKVQ-------GTEEKTRMLSANTTHSIDGLVV
RELVRRCDYDKNQIEYIKAL-CNGEAE----YK-ASEKNYG-KAMELWGYYEKTGFLTAR
IFDYLDSETIKLVNTQ---DILDLIESMPK-KPFHVLTVHDCFRCLPNYGNDIRRQYNNL
LATIAKG-DLLSFIMSQVIGQ--------EVTIGKLDPTLWEDVLETEYALS
> ECP-G7C-017-019
M--------------------------------------------YSSIEHQKQ------
LEVLFNKNQLLPRMRKEFEDSKEI-DF---------------------------------
-----------------------------------------------------KAFAAYL
EIDYKLLIDAMVQIALHKRADIQTMIGSLM----SHSDDAQYIADCLYKMAE--------
---NDCFNYDPT----IDKFGVI--YEISEDVQMELEAFQYPLPIVSAPNPVRTN-RDTG
YYQ-TKGSIILKKN--HHE------MDVCL----DHINRMNNQRLCINWDVANYVK----
------DSRPNMDKPKEGETRQDYEKRVKAFEKYSRTAKEV-------------MELVTQ
EGNNF------SLAHKYDKRGRTYACGYHINYAGTSYNKAVVEFADKELVNED-------
-XXXXXMQIFTAKEYLKIDIA--NSYGLDKKTWDERISWFDENEANLLNLVD--------
-EAEESALFYAGVNAWKDMK---AGKPIGYAVALDATSSGLQLLACLTGDRSAAELCNVV
NYMGENGKPLRRDAYTVIYHKMLDILGES-SR----------------------------
--------IKRSDTKQAVMTAFYGSEA-------------------------KPKEVFGE
GIR-LKTFENVMETVASGPWALNKFLLQCG-NPDAN--------------RYVWVLPDNF
HAVIKVMVPEVQTVNFL---GKPFDITRMVQ-------GTEDKTRMLSANITHSIDGMVV
REMLRRCNFNMNQVNYVKSL-CEGTSE----YMLGTSGNYD-MVSQLWHNYEKSGFLSTR
IFDYLDSDSIKLVDTD---VIMAMINTMPK-KPFPVMTVHDCFRCHPNYGNDLRRQYNQI
LSDIAKS-DLLGFILSQVLGQ--------EFSAGKLDDSLWQDILETDYALS
> EBP-EcP1-005-010
M----------------------------------------VTAMTNLFETQKL------
IEVMYNKNQEYDLVSRDFINEPELMKV---------------------------------
-----------------------------------------------------VNQENEL
GLPPEFFLDILVKMAVQTDVLIDTLLGQLV---KYAPDDLSLLAQGIVLAAE--------
---RDLINMSVR----FGKIAITAIYVVDHKTRSIIKQYQYMLPMLVQPKEVTSN-IGSG
YLTKTDDSLILKNN--HHD------GDIAL----DSINKFNSIPLALNERVIRNIR----
------DTRKSLSKPKEDESIEDWKERVADFERMEKESMNV-------------FAVMIN
NGNRF------YLTHKVDKRGRTYAQGYHISYQGNTYRKAVIELADKELIDE--------
-XXXXXMQTFTGKEYLKIDIA--NNFGLDKKLFHERIEWFDSNKFRLKELVN--------
-EAEEPALFMAGMFAYEDMI---QRKPTGYTVAMDACSSGLQIMAAITGCRETAKNTGLV
DPD------VRPDVYTTGHEVMATMMDI--GQ----------------------------
--------YPRHILKDAIMTYFYGSEA-------------------------RPKAAFGE
GSKELDVFFQVMKIIAPAAFVLRNSLIELW-QPNVL--------------KHSWVLPDNF
HVEIKTMVEVEEEVHVKQL-GIVFKQKRKVN-------KGQEKGLHLAANTIHSIDAFVV
REMNRRCNYNRELVLSLLALPCTGQ---------GLNRNVDHALSALINCYKESKLLSVR
CIDYIDIHNYGMLPEEMREELESILNGMLKYKPFHLLTVHDCFRCHPNYMNWVRLNYIKI
FMQLADS-DILQDIVSQIRGV--------PTVVNKVTNDLSKYIAKSNYMLS
> EWP-S6-028-031
M----------------------------------------------KADTQRL------
IETMYSKHQTMDLLMSEFKNEPFI------------------------------------
-----------------------------------------------------TNLVDQS
GLEADFCYALLCQMALHKRAKVDVLVGVMA----RHGETLQQVTDMLVSAAE--------
---ADLVDFNPA----IHQFIIK--WQPEQKVYDLIDKYQFLPPMIVPPLPVTGN-KGRG
HLT-CKDSLILKNN--HHD------GDICL----DVVNLKNQIPLQINVDVVMGIR----
------NKWKNLNRCKPGETFEDFQKRVEAFERFEKLTMKD-------------MALMVN
NDNEF------YFTHAYDKRGRSYCSGYTINYQGNDYQKAVVEFKDEEIVEGF-------
-XXXXXMQQFNGAQYLKMDIA--SKFGLDKENWDVRLDWVRENEHRLEELVS--------
-QADESAGFLAGVMALRKAQ---SGKATGYTISLDATASGVQILAALSGCEKSARACNLI
DTG------NREDAYTIVYKAMNERLGAV-GY----------------------------
--------APRSNVKTAVMTSLYGSKA-------------------------EPRKVFGE
GSKELAEFYNTMPVELPGAWALNEDLINLW-RSDVY--------------KHQYTLADGY
EVSLKVMDGVVESVYIA---GMEYEVIRHVN-------QPKQHEVSLAANIVHSIDGLVV
REMQRRCQYDVELVKQVMAISTTGL---------STSRKKDTELLRLLTLYRESKFMSAR
IFQYLDELNAGHLKADEKREINILAQGMLNHKSFPLLTIHDCFRCSPNHGDHMRYHYAEI
MSQLARS-EMLSHIASQITGT--------KMAVTKKGN-IAAAILESEYAIC
> RSP-DSS3P2-006-016
M--------------------------------------------TNMVSTQLN------
LEELYNRNQLMDVLRDQFAPLT--------------------------------------
------------------------------------------------------------
--DDPFKLDCVVQIYLHKQADVPTMVGLFS----PKWGEPQDVAEMLKEVVE--------
---DDLIDLDMD----NMRFVMK--YEISRDVEELLELYQFPLPMVVQPNKVVNNHMGSG
YFD-KKGRIVLNGSDVFDN------EDVCL----DHINRANSVGLTLNLDVIACAE----
-------GMRILHKRKHGEAFDDFQKRQKQAKVFYETSYEV-------------MQGLLT
LGNEF------WLTHKYDRRGRTYAVGYHVNSQGTDYNKAVLELFRKEVINGXXXXXMKM
-LKVQEFRELTGKEYLMADIACKHDKAYEKLSWDQRIYHFSEIDFKDPKTFK--------
-EASNPVGLRAAYVAMEHTA---LNRPSGYMISLDAASSGLQLLSLLVSCPVSWKLCG--
------GDENILDAYAEVFLHMNTGLN---------------------------------
--------IDRKDVKQSIMTALYGSTA-------------------------TPKAVFGE
D---VDVFYETMEKMAPGAWDLNLGIQELWDEVEGT--------------TYDWTMPDNF
YACIETHDKDVIKFKFL---DEEFQVVQKVN-------ERPRFHKGLGPNLIHSLDGMIV
REMCRRCQYDLNTMQRVLELIAEGVTG-------GTTGKSAAMVQILWELYQESGFLSVR
ILDYLYEDTCGLVDMQ---IIKDLIVTMPH-VPFQLVTVHDCFRCHPNYGNDLRRQYNTI
LADINDS-NILPFIASQVAKQ--------PISARKVGKIPREVILNANYTLS
> RSP-EE36P1-007-015
M--------------------------------------------TNMVSTQLN------
LEELYNRNQLMDVLRDQFSPLT--------------------------------------
------------------------------------------------------------
--DDPFKLDCVVQIYLHKQADVPTMVGLFS----PKWGEPQDVAEMLKEVVE--------
---DDLVDFDMD----SMKFIMK--YEISRGVEELLELYQFPLPMVVQPNKVVNNHMGSG
YYD-KKGRIVLNGSDVFDN------EDVCL----DHINRANSVGLTLNLDVIASAE----
-------GMMILPKRKSGEAFDDFQKRQKQAKVFYETSYEV-------------MQGLLT
LGNEF------WLTWKYDRRGRSYCVGYHVNAQGTEYNKAVLELSRKEVIQGXXXXXMKM
-LKVQEFRELTGKEYLMADIACKHDKAYEKLSWDQRIFHFSEIDFKDPKTFK--------
-EASNPVGLRAAYVAMEHTA---MGKPSGYMISLDAASSGLQLLSLLVSCPVSWKLCG--
------GDENILDAYAEVFLHMNTGLN---------------------------------
--------IDRKDVKQSIMTALYGSTA-------------------------TPKAVFGE
D---VDVFYETMEKMAPGAWDLNLGIQELWDEVEGT--------------TYDWTMPDNF
YACIETHDKDVIKFKFL---DEEFQVVQKVN-------ERPRFHKGLGPNLIHSVDGMIV
REMYRRCQYDINTMQRVLGLIAGGVTG-------GTTGKSANMVQTLWDLYQESGFLSVR
ILDYLYEDTCGLVDMQ---IIQDLIITMPH-VPFQLVTVHDCFRCHPNYGNDLRRQYNTI
LCQIKNS-ELLRFIASQVANQ--------NIKVSKVGNIPDEVILNANYTLS
> PSP-ZC03-048-050
M-------------------------------------------KSPAVQKQEH------
LETLYNKFQQIPFLTKLFEE----------------------------------------
-----------------------------------------------------ANIAPAG
DPATPHIIKLLVHLAIQKRLQVGAAIGILA----SKI-SLEDAVTVIEACVE--------
---AGIVAHDPK----KNELIVV--LEPDKATQEKMKHYMFPPPMVCKPKTVKHN-GQSG
YLL-IDTSVMTKKS--HTK------EDVCL----DVINILNSFQFKLNLDILKYSS----
-------KYKSLSKMKEGETVIEYNKRLKQWKNFDSETREL-------------IKNHYS
DEDTI------WFTHCYDKRGRIYCRGYHFNYQGCEWRKALIQFEPEVLQE---------
-XXXXXMLNLTPKDFLYSEIA--GRFGKDKESWENRLLWCLLNIDHLEELAS--------
-EAKEPILYQAAVQALRDVE---AGKPTGYPVMFDCSASGMQLLSILTGDRNAARICNVI
GQ-------SFIDPYMHLHGSMQERLGTN-ET----------------------------
--------IERDSVKQAIMTSLYGSEA-------------------------EPGKLF--
QGDALNAFYETMEAELPLCWELNQAILDFLKESDAE--------------SYDWVMPDNF
HVFCPVTETVYTEVACL---GSTHVVGQKKQ-------QAHRRNRSLGANMTHSVESFLV
RELIRRCNVPSETRIKVQELLNTWRTS----DKHSRKGNVE-MVLKLQSLYEKSGFMSAR
IFEYLDNISIQLVDIK---AVEKIFKTVPD-KTFPIKSVHDCYATHPNNALDLLLVFRSL
YAELSQS-NMLNYLLGCISGD--------DMGVDI--EDMSEDILQATYILT
> PSP-ZC08-043-045
M-------------------------------------------KPLAVQKQEH------
LETLYNKFQQIPFLTKLFEE----------------------------------------
-----------------------------------------------------ANIAPAG
DPATPHIIKLLVHLAIQKRLQVGAAIGILA----SKI-SLEDAVTVIEACVE--------
---AGIVAHDPK----KNELIVV--LEPDKATQEKMKHYMFPPPMVCKPKTVKHN-GQSG
YLL-IDTSVMTKKS--HTK------EDVCL----DVINILNSFQFKLNLDILKYSS----
-------KYKSLSKMKEGETVIEYNKRLKQWKNFDSETREL-------------IKNHYS
DEDTI------WFTHCYDKRGRIYCRGYHFNYQGCEWRKALIQFEPEVLQE---------
-XXXXXMIDFTPKDFLYSEIA--GRFGKDKNSWDDRLLWTLLNIDHFEELAA--------
-EAKEPILYQAAVQALRDVE---AGKPTGYPVMFDCSASGMQLLSILTGDRNAARICNVI
GQ-------SFIDPYLHLHGSMQERLGTS-EI----------------------------
--------IERDSVKKAIMTSLYGSEA-------------------------EPEKLF--
QGNALNAFYETMEAELPLCWELNQAILDFLKGSDAE--------------AYRWVMPDNF
HVNCPVTETVYTEVSCL---GSTHIVGQKKQ-------QAHRRNRSLGANMTHSVESFLV
RELIRRCNVPNGTRIKVRELLNTGRTS----IKHNRKENIE-MACKLQSLYEKSGFMSAR
IFEYLDNTSIQLVDVA---AVENIFNTVPD-KTFPIKSVHD-------------------
----------------------------------------------------
> LIT1-019-023
MTITHMLPEDMQRANEYRFARAHIDGYIREFIRGDEDLPGLMEQGVALLEEYRT------
TEYSYNSKNLRMETVRNLDLEHIVFEI---------------------------------
------------------------------------------------------------
--IVASAYCQVPDMFISFTAKLAGVLG-FD----DKADSIKTIAEMVAVLAE--------
---LDVYDIEQVSKYGTYKVISN--IQLPEKLQHAVERAMYLPPMVCKPSKLTGN-KSKL
HLTLEKESLILNNN--HHN------EDICL----DVLDKMNAVELCLNTEFLSTVE----
---------------EESHKYLDTQDKKDDWYRFVSESHEM-------------YKLMVQ
QGNRF------YLLHKYDKRGRVYAQGYHISTQGSPYKKAMLDLANKKVVTGVPEHLKI-
KXXXXXMTPYTAFEYLLIDAA--NQMGHDKWLFEQRIQWCYDNFDDLENLEC--------
-NEKTRPQYLKAVMAIRAAQ---RGEPVGHLVGLDACCSGMQIMSALGGCESGAQATNLI
NTG------FRQDAYSLVTTAASTHLGKSVGE----------------------------
--------IKRSDIKTATMTHFYGSKA-------------------------EPKNLFGE
DTPELEAFYQGVEMVAPIANEMRDDLINTW-QPYAM--------------KHSWVLPDNF
HSIVKSTDVFETRVEVDEMEGASFEYIYKQD-------CGVERAVKNAANVIHSIDAYVL
RSMHRRCNYDREAITKVMQLVWGELMDRHS-GECEAGETLDAKLAVYEDLYDRTNMVDAV
IFNHINAVNVRQLETDHLEALCALWDTMRVHEPFELVTVHDEFKCHPNFCNEMRQHYINI
FAELADS-NVLDDIVHQITGS--------HVSYDRSIHNLSELIRDSEYALS
> LUZ7-020-022
MHPTLMLPEDMQRANEYRFARAHIDGYLRKFLQQDEDWTEVLSAGVALLEEYAN------
TDHGYESKNLRMETVRNLDLGHITTEV---------------------------------
------------------------------------------------------------
--AVASLYCQVPELFSSFTAKLAHVLG-FD----DKADSIKTIAEMVAVLCE--------
---LDLYNLEQNERYGSWKVVSN--IELPEDLMRFVERSQYLPPMVCAPATLTSN-KQKL
RLTCEAESLILNDN--HHS------GDICL----DVLNLVNSVELCLNTEFLSTIE----
---------------EEPNKHLENRDQQDDWMRFKTESHEM-------------YKLMVQ
QGNKF------YLLHKVDKRGRLYAQGYHISTQGASYKKAMIDLYNKEEVTGVPQHLRIT
KXXXXXMKRYTGFEYLCIDAA--NQFGHDKLLFEQRIQWVMDHFDELEDLEC--------
-DEKTAPQYYKAVQAIREAQ---KGIPSGHLVGLDACCSGMQIMSALGGCIDGARATNLV
NTG------FRQDAYSLVTTAASTAMGASVGD----------------------------
--------IKRSDIKKATMTHLYGSKA-------------------------EPKKLFGE
ETPELEAFYEGIQAVCPIPNEMLSDLIHSH-QAYQE--------------VHEWVLPDNY
HARVKSVAMKETRIEVDEMDGATFEYAYKVV-------CGEERSVKNAANIIHSIDAYVL
RSMHRRCNYDPVITEYAFETISGELMRRAVLYDVTLIETKDEKVNTYIDLYNRTNMVDAV
ILPFVNTHSVQAMETDHLEALSELCVSMLAHKPFPLVTVHDEFKCHANHCNDMRQHYINI
FAEMADS-NILNDIFHQITGS--------YVQYEGAYHNLSELIRESEYALS
