# Supplementary material for: Three novel Pseudomonas phages isolated from composting provide insights into the evolution and diversity of tailed phages
Source: BMC Genomics. 2017 May 4;18:346. doi: 10.1186/s12864-017-3729-z (PMC5418858; doi:10.1186/s12864-017-3729-z)
Supplement: Supplementary file 12 — Source of strains used in host range assays shown in Table 7. (XLSX 13 kb) [file 12864_2017_3729_MOESM12_ESM.xlsx]

## Sheet: Table S6
Species/strain	Phage			Source	Reference
	ZC01	ZC03	ZC08
Bacillus subtilis PY79	-	-	-	1	Youngman, P, Perkins, JB, Losick, R. Construction of a cloning site near one end of Tn917 into which foreign DNA may be inserted without affecting transposition in Bacillus subtilis or expression of the transposon-borne erm gene. Plasmid.1984; 12:1-9
Chromobacterium violaceum ATCC 12472	-	-	-	2	Brazilian National Genome Project Consortium. The complete genome sequence of Chromobacterium violaceum reveals remarkable and exploitable bacterial adaptability. Proc Natl Acad Sci U S A. 2003; 100: 11660-11665.
Chromobacterium violaceum isolated from Rio Negro, Amazon, Brazil	-	-	-	2	unpublished
Escherichia coli MG1655	-	-	-	1	Blattner FR, Plunkett G 3rd, Bloch CA, Perna NT, Burland V, Riley M, et al. The complete genome sequence of Escherichia coli K-12. Science. 1997;277: 1453-1462.
Enterococcus faecalis ATCC 29212	-	-	-	1	https://www.atcc.org/Products/All/29212.aspx
Klebsiella pneumoniae ATCC 13883	-	-	-	1	https://www.atcc.org/Products/All/13883.aspx
Pseudomonas aeruginosa PA14	C	C	C	3	He J, Baldini RL, Deziel E, Saucier M, Zhang Q, et al. The broad host range pathogen Pseudomonas aeruginosa strain PA14 carries two pathogenicity islands harboring plant and animal virulence genes. Proc Natl Acad Sci U S A. 2004;101:2530–2535.
Pseudomonas aeruginosa PAO1	-	-	-	3	Stover CK, Pham XQ, Erwin AL, Mizoguchi SD, Warrener P, et al. Complete genome sequence of Pseudomonas aeruginosa PAO1, an opportunistic pathogen. Nature. 2000; 406:959–964
Pseudomonas aeruginosa 442	-	-	-	4	unpublished5
Pseudomonas aeruginosa U456	-	-	-	4	unpublished5
Pseudomonas aeruginosa H6086	C	-	-	4	unpublished5
Pseudomonas aeruginosa 95291	-	-	-	4	unpublished5
Pseudomonas aeruginosa 5172	-	-	-	4	unpublished5
Pseudomonas aeruginosa U3554	-	-	-	4	unpublished5
Pseudomonas aeruginosa H6044	C	C	C	4	unpublished5
Pseudomonas aeruginosa 5757	T	T	-	4	unpublished5
Pseudomonas aeruginosa 5728	-	-	-	4	unpublished5
Pseudomonas aeruginosa 5031	-	-	-	4	Boutoille D, Corvec S, Caroff N, Giraudeau C, Espaze E, Caillon J, Plésiat P, Reynaud A. Detection of an IS21 insertion sequence in the mexR gene of Pseudomonas aeruginosa increasing beta-lactam resistance.FEMS Microbiol Lett. 2004; 230:143-146.
Pseudomonas aeruginosa 438	-	-	-	4	unpublished5
Pseudomonas aeruginosa 426C	-	-	-	4	unpublished5
Pseudomonas aeruginosa 5728NF	-	-	-	4	unpublished5
Pseudomonas aeruginosa 5833	-	-	-	4	unpublished5
Pseudomonas aeruginosa U514	-	-	-	4	unpublished5
Pseudomonas aeruginosa PHB64	-	-	-	4	Turano H, Gomes F, Barros-Carvalho GA, Lopes R, Cerdeira L, Netto LE, Gales AC, Lincopan N. Tn6350, a Novel Transposon Carrying Pyocin S8 Genes Encoding a Bacteriocin with Activity against Carbapenemase-Producing Pseudomonas aeruginosa. Antimicrob Agents Chemother. 2017; pii: AAC.00100-17.
Pseudomonas aeruginosa DE01	-	-	-	4	unpublished6
Pseudomonas aeruginosa 48.1997A	-	-	-	4	Toleman MA, Simm AM, Murphy TA, Gales AC, Biedenbach DJ, Jones RN, Walsh TR. Molecular characterization of SPM-1, a novel metallo-beta-lactamase isolated in Latin America: report from the SENTRY antimicrobial surveillance programme. J. Antimicrob. Chemother.2002; 50:673–679
Serratia marcescens isolated from Rio Negro, Amazon, Brazil	-	-	-	2	unpublished
Staphylococcus aureus ATCC 29213	-	-	-	1	https://www.atcc.org/Products/All/29213.aspx
Stenotrophomonas maltophilia ATCC 13637	-	-	-	1	https://www.atcc.org/Products/All/13637.aspx
Xanthomonas axonopodis pv. citri 306	-	-	-	1	da Silva AC, Ferro JA, Reinach FC, Farah CS, Furlan LR, Quaggio RB, et al. Comparison of the genomes of two Xanthomonas pathogens with differing host specificities. Nature. 2002; 417:459-63.
C (clear phage plaque); T ( turbid phage plaque); - (no phage plaque)
1 reference strain kindly provided by Dr. Chuck S. Farah, Biochemistry Department, Universidade de São Paulo
2 environmental isolate kindly provided by Dr. Beny Spira, Microbiology Department, Universidade de São Paulo
3 reference strain kindly provided by Dr. Regina L. Baldini, Biochemistry Department, Universidade de São Paulo
4 strains kindly provided by Drs. Nilton E. Lincopan and Rodrigo S. Galhardo, Microbiology Department, Universidade de São Paulo.
5 these strains were isolated from human blood, urine or secretion samples collected in hospitals at São Paulo, Brazil in 2017. All of them are multidrug resistant. There is no further information on the genetic background of these strains.
6 isolated from a dog with otitis externa. There is no further information on the genetic background of this strain.
Table S6: Source of strains used in host range assays shown in Table 7.
